# Supplementary material for: Genetic Basis for Saccharomyces cerevisiae Biofilm in Liquid Medium
Source: G3 (Bethesda). 2014 Jul 9;4(9):1671–80. doi: 10.1534/g3.114.010892 (PMC4169159; doi:10.1534/g3.114.010892)
Supplement: Supporting Information [file supp_g3.114.010892_FileS1.zip › FileS1/FileS1.xls]

## Sheet: 46 hours
ORF	Gene	Replicate	Biomass (OD600nm)	Crystal violet stained biofilm ( OD595nm)	Normalized biofilm (Crystal violet (OD595nm)/Biomass (OD600nm))	Normalized biofilm (crystal violet/biomass) median value	Normalized biofilm ln(crystal violet/biomass) median value
YAL004W	YAL004W	1	0.008	0.193	24.125	1.16522	0.152908
YAL004W	YAL004W	2	0.168	0.155	0.922619
YAL004W	YAL004W	3	0.345	0.402	1.16522
YAL005C	SSA1	1	0.001	0.14	140	3.29084	1.19114
YAL005C	SSA1	2	0.317	0.669	2.11041
YAL005C	SSA1	3	0.557	1.833	3.29084
YAL009W	SPO7	1	0.009	0.617	68.5556	4.84064	1.57705
YAL009W	SPO7	2	0.333	1.504	4.51652
YAL009W	SPO7	3	0.502	2.43	4.84064
YAL016W	TPD3	1	0	0.132	NA	#NUM!	#NUM!
YAL016W	TPD3	2	0	0.138	NA
YAL016W	TPD3	3	0	0.136	NA
YAL017W	PSK1	1	0.23	0.462	2.0087	3.55013	1.26698
YAL017W	PSK1	2	0.389	1.381	3.55013
YAL017W	PSK1	3	0.497	1.968	3.95976
YAL019W	FUN30	1	0.348	0.476	1.36782	3.30456	1.1953
YAL019W	FUN30	2	0.516	1.931	3.74225
YAL019W	FUN30	3	0.614	2.029	3.30456
YAL022C	FUN26	1	0.149	0.938	6.2953	4.808	1.57028
YAL022C	FUN26	2	0.375	1.803	4.808
YAL022C	FUN26	3	0.538	1.945	3.61524
YAL023C	PMT2	1	0.012	0.352	29.3333	4.74118	1.55629
YAL023C	PMT2	2	0.255	1.209	4.74118
YAL023C	PMT2	3	0.168	0.526	3.13095
YAL024C	LTE1	1	0.209	0.906	4.33493	3.49074	1.25011
YAL024C	LTE1	2	0.465	1.405	3.02151
YAL024C	LTE1	3	0.54	1.885	3.49074
YAL026C	DRS2	1	0.413	1.163	2.81598	2.90253	1.06558
YAL026C	DRS2	2	0.462	1.345	2.91126
YAL026C	DRS2	3	0.513	1.489	2.90253
YAL046C	AIM1	1	0.477	0.647	1.35639	1.04405	0.0431101
YAL046C	AIM1	2	0.36	0.372	1.03333
YAL046C	AIM1	3	0.454	0.474	1.04405
YAL047C	SPC72	1	0.42	1.097	2.6119	2.6119	0.96008
YAL047C	SPC72	2	0.39	0.91	2.33333
YAL047C	SPC72	3	0.399	1.617	4.05263
YAL049C	YAL049C	1	0.103	0.67	6.50485	4.20471	1.43621
YAL049C	YAL049C	2	0.349	1.312	3.75931
YAL049C	YAL049C	3	0.552	2.321	4.20471
YAL051W	OAF1	1	0.017	0.525	30.8824	4.73947	1.55593
YAL051W	OAF1	2	0.269	1.08	4.01487
YAL051W	OAF1	3	0.38	1.801	4.73947
YAL054C	ACS1	1	0.162	0.274	1.69136	1.69136	0.525532
YAL054C	ACS1	2	0.349	0.423	1.21203
YAL054C	ACS1	3	0.49	0.951	1.94082
YAL056W	GPB2	1	0.072	0.783	10.875	5.79213	1.7565
YAL056W	GPB2	2	0.331	1.258	3.8006
YAL056W	GPB2	3	0.178	1.031	5.79213
YAL059W	ECM1	1	0.196	1.081	5.51531	4.73088	1.55411
YAL059W	ECM1	2	0.353	1.67	4.73088
YAL059W	ECM1	3	0.681	1.975	2.90015
YAL063C	FLO9	1	0.003	0.131	43.6667	85.8333	4.45241
YAL063C	FLO9	2	0.001	0.128	128
YAL063C	FLO9	3	0	0.133	NA
YAR009C	YAR009C	1	0	0.127	NA	-131	#NUM!
YAR009C	YAR009C	2	-0.001	0.131	-131
YAR009C	YAR009C	3	0	0.128	NA
YAR010C	YAR010C	1	0.001	0.141	141	127	4.84419
YAR010C	YAR010C	2	0.001	0.127	127
YAR010C	YAR010C	3	0.001	0.124	124
YAR014C	BUD14	1	0.333	0.871	2.61562	2.61562	0.961499
YAR014C	BUD14	2	0.353	0.943	2.67139
YAR014C	BUD14	3	0.446	0.635	1.42377
YAR020C	PAU7	1	0.272	0.904	3.32353	3.01535	1.10371
YAR020C	PAU7	2	0.391	1.179	3.01535
YAR020C	PAU7	3	0.457	0.987	2.15974
YAR031W	PRM9	1	0.514	1.961	3.81518	2.13197	0.757047
YAR031W	PRM9	2	0.538	1.147	2.13197
YAR031W	PRM9	3	0.412	0.67	1.62621
YAR035W	YAT1	1	0.609	1.94	3.18555	3.18555	1.15862
YAR035W	YAT1	2	0.685	1.65	2.40876
YAR035W	YAT1	3	0.592	1.896	3.2027
YAR042W	SWH1	1	0.001	0.124	124	2	0.693147
YAR042W	SWH1	2	-0.001	0.12	-120
YAR042W	SWH1	3	0	0.122	NA
YAR050W	FLO1	1	0.085	0.5	5.88235	5.09058	1.62739
YAR050W	FLO1	2	0.278	1.298	4.66906
YAR050W	FLO1	3	0.276	1.405	5.09058
YAR066W	YAR066W	1	-0.001	0.13	-130	-125	#NUM!
YAR066W	YAR066W	2	-0.001	0.125	-125
YAR066W	YAR066W	3	-0.002	0.125	-62.5
YAR068W	YAR068W	1	0	0.127	NA	#NUM!	#NUM!
YAR068W	YAR068W	2	0	0.123	NA
YAR068W	YAR068W	3	0	0.126	NA
YAR071W	PHO11	1	0	0.128	NA	#NUM!	#NUM!
YAR071W	PHO11	2	0	0.127	NA
YAR071W	PHO11	3	0	0.124	NA
YBL001C	ECM15	1	0.195	0.984	5.04615	5.04615	1.61863
YBL001C	ECM15	2	0.299	1.394	4.66221
YBL001C	ECM15	3	0.428	2.17	5.07009
YBL002W	HTB2	1	0.419	1.115	2.6611	2.6611	0.978739
YBL002W	HTB2	2	0.444	1.335	3.00676
YBL002W	HTB2	3	0.409	0.535	1.30807
YBL005W	PDR3	1	0.409	1.062	2.59658	2.59658	0.954194
YBL005W	PDR3	2	0.447	1.489	3.3311
YBL005W	PDR3	3	0.452	0.608	1.34513
YBL005W-A	YBL005W-A	1	0.328	1.047	3.19207	2.93677	1.07731
YBL005W-A	YBL005W-A	2	0.427	1.254	2.93677
YBL005W-A	YBL005W-A	3	0.537	1.3	2.42086
YBL006C	LDB7	1	0.471	1.035	2.19745	1.92786	0.656408
YBL006C	LDB7	2	0.499	0.962	1.92786
YBL006C	LDB7	3	0.597	1.121	1.87772
YBL008W	HIR1	1	0.41	0.992	2.41951	2.39857	0.874872
YBL008W	HIR1	2	0.427	0.745	1.74473
YBL008W	HIR1	3	0.419	1.005	2.39857
YBL009W	YBL009W	1	0.701	1.668	2.37946	2.30564	0.835359
YBL009W	YBL009W	2	0.673	1.373	2.04012
YBL009W	YBL009W	3	0.638	1.471	2.30564
YBL015W	ACH1	1	0.157	1.142	7.27389	5.84076	1.76486
YBL015W	ACH1	2	0.374	1.813	4.84759
YBL015W	ACH1	3	0.314	1.834	5.84076
YBL021C	HAP3	1	0.006	0.158	26.3333	8.3354	2.12051
YBL021C	HAP3	2	0.22	1.186	5.39091
YBL021C	HAP3	3	0.161	1.342	8.3354
YBL022C	PIM1	1	0.001	0.126	126	78.4	4.36182
YBL022C	PIM1	2	0.005	0.154	30.8
YBL022C	PIM1	3	0	0.124	NA
YBL025W	RRN10	1	0	0.123	NA	124	4.82028
YBL025W	RRN10	2	0.001	0.124	124
YBL025W	RRN10	3	0	0.126	NA
YBL031W	SHE1	1	0.126	0.459	3.64286	3.81126	1.33796
YBL031W	SHE1	2	0.302	1.151	3.81126
YBL031W	SHE1	3	0.311	1.292	4.15434
YBL037W	APL3	1	0.2	0.917	4.585	4.585	1.52279
YBL037W	APL3	2	0.291	1.255	4.31271
YBL037W	APL3	3	0.344	1.715	4.98547
YBL039C	URA7	1	0.339	1.183	3.48968	3.48968	1.24981
YBL039C	URA7	2	0.347	1.268	3.65418
YBL039C	URA7	3	0.481	1.588	3.30146
YBL042C	FUI1	1	0.32	1.058	3.30625	3.30625	1.19581
YBL042C	FUI1	2	0.369	1.278	3.46341
YBL042C	FUI1	3	0.529	1.59	3.00567
YBL047C	EDE1	1	0.43	1.056	2.45581	2.2304	0.802183
YBL047C	EDE1	2	0.421	0.939	2.2304
YBL047C	EDE1	3	0.59	1.059	1.79492
YBL051C	PIN4	1	0.345	1.181	3.42319	3.50314	1.25366
YBL051C	PIN4	2	0.318	1.114	3.50314
YBL051C	PIN4	3	0.436	1.542	3.5367
YBL056W	PTC3	1	0.543	1.716	3.16022	2.79236	1.02689
YBL056W	PTC3	2	0.602	1.681	2.79236
YBL056W	PTC3	3	0.661	1.452	2.19667
YBL060W	YBL060W	1	0.624	1.784	2.85897	2.61523	0.961351
YBL060W	YBL060W	2	0.486	1.271	2.61523
YBL060W	YBL060W	3	0.711	1.84	2.5879
YBL066C	SEF1	1	-0.001	0.158	-158	4.81416	1.57156
YBL066C	SEF1	2	0.113	0.544	4.81416
YBL066C	SEF1	3	0.122	0.878	7.19672
YBL071W-A	KTI11	1	0.171	0.772	4.51462	4.37059	1.4749
YBL071W-A	KTI11	2	0.304	1.068	3.51316
YBL071W-A	KTI11	3	0.34	1.486	4.37059
YBL081W	YBL081W	1	0.142	1.249	8.79577	7.54741	2.0212
YBL081W	YBL081W	2	0.267	1.436	5.37828
YBL081W	YBL081W	3	0.232	1.751	7.54741
YBL082C	ALG3	1	0.226	0.899	3.97788	3.97788	1.38075
YBL082C	ALG3	2	0.285	0.951	3.33684
YBL082C	ALG3	3	0.269	1.323	4.91822
YBL085W	BOI1	1	0.364	1.324	3.63736	3.50725	1.25483
YBL085W	BOI1	2	0.402	1.346	3.34826
YBL085W	BOI1	3	0.414	1.452	3.50725
YBL087C	RPL23A	1	0.303	1.099	3.62706	3.62706	1.28842
YBL087C	RPL23A	2	0.413	1.323	3.20339
YBL087C	RPL23A	3	0.365	1.479	4.05205
YBL088C	TEL1	1	0.337	1.349	4.00297	3.97011	1.37879
YBL088C	TEL1	2	0.364	1.328	3.64835
YBL088C	TEL1	3	0.368	1.461	3.97011
YBL089W	AVT5	1	0.442	1.706	3.85973	3.33621	1.20483
YBL089W	AVT5	2	0.464	1.548	3.33621
YBL089W	AVT5	3	0.682	1.833	2.68768
YBL101W-A	YBL101W-A	1	-0.001	0.138	-138	-132	#NUM!
YBL101W-A	YBL101W-A	2	0.001	0.117	117
YBL101W-A	YBL101W-A	3	-0.001	0.132	-132
YBL103C	RTG3	1	0.352	1.055	2.99716	2.54595	0.934502
YBL103C	RTG3	2	0.299	0.701	2.34448
YBL103C	RTG3	3	0.37	0.942	2.54595
YBL106C	SRO77	1	0.645	2.297	3.56124	2.98584	1.09388
YBL106C	SRO77	2	0.565	1.687	2.98584
YBL106C	SRO77	3	0.644	1.893	2.93944
YBL107C	YBL107C	1	0.722	2.345	3.24792	2.85871	1.05037
YBL107C	YBL107C	2	0.731	1.72	2.35294
YBL107C	YBL107C	3	0.729	2.084	2.85871
YBL107W-A	YBL107W-A	1	0.003	0.123	41	41	3.71357
YBL107W-A	YBL107W-A	2	0	0.117	NA
YBL107W-A	YBL107W-A	3	0	0.12	NA
YBL112C	YBL112C	1	0.001	0.121	121	121	4.79579
YBL112C	YBL112C	2	0	0.113	NA
YBL112C	YBL112C	3	0	0.122	NA
YBR008C	FLR1	1	0.238	0.956	4.01681	4.01681	1.39049
YBR008C	FLR1	2	0.556	1.865	3.35432
YBR008C	FLR1	3	0.343	1.491	4.34694
YBR009C	HHF1	1	0.365	1.124	3.07945	3.07945	1.12475
YBR009C	HHF1	2	0.505	1.457	2.88515
YBR009C	HHF1	3	0.417	1.298	3.11271
YBR012W-A	YBR012W-A	1	0.001	0.122	122	91.75	4.51907
YBR012W-A	YBR012W-A	2	0.002	0.123	61.5
YBR012W-A	YBR012W-A	3	0	0.126	NA
YBR016W	YBR016W	1	0.112	0.806	7.19643	7.19643	1.97358
YBR016W	YBR016W	2	0.206	1.205	5.84951
YBR016W	YBR016W	3	0.158	1.286	8.13924
YBR017C	KAP104	1	-0.001	0.127	-127	-127	#NUM!
YBR017C	KAP104	2	0	0.12	NA
YBR017C	KAP104	3	-0.001	0.127	-127
YBR021W	FUR4	1	0	0.122	NA	-89.5	#NUM!
YBR021W	FUR4	2	-0.001	0.12	-120
YBR021W	FUR4	3	-0.002	0.118	-59
YBR028C	YBR028C	1	0.49	1.075	2.19388	2.19388	0.785671
YBR028C	YBR028C	2	0.386	0.877	2.27202
YBR028C	YBR028C	3	0.581	0.872	1.50086
YBR033W	EDS1	1	0.504	1.719	3.41071	3.2439	1.17678
YBR033W	EDS1	2	0.41	1.33	3.2439
YBR033W	EDS1	3	0.466	1.363	2.92489
YBR036C	CSG2	1	0.559	1.62	2.89803	2.89803	1.06403
YBR036C	CSG2	2	0.53	1.386	2.61509
YBR036C	CSG2	3	0.502	1.519	3.0259
YBR040W	FIG1	1	0.805	2.284	2.83727	2.59513	0.953636
YBR040W	FIG1	2	1.02	2.223	2.17941
YBR040W	FIG1	3	0.862	2.237	2.59513
YBR041W	FAT1	1	0.358	1.392	3.88827	3.88827	1.35796
YBR041W	FAT1	2	0.66	2.018	3.05758
YBR041W	FAT1	3	0.384	1.69	4.40104
YBR046C	ZTA1	1	0.376	1.759	4.67819	4.67819	1.54291
YBR046C	ZTA1	2	0.621	2.255	3.63124
YBR046C	ZTA1	3	0.331	1.771	5.35045
YBR047W	FMP23	1	0.297	1.272	4.28283	4.28283	1.45461
YBR047W	FMP23	2	0.576	2.075	3.60243
YBR047W	FMP23	3	0.378	1.785	4.72222
YBR048W	RPS11B	1	0.39	1.306	3.34872	3.34872	1.20858
YBR048W	RPS11B	2	0.726	2.301	3.16942
YBR048W	RPS11B	3	0.257	1.148	4.46693
YBR050C	REG2	1	0.067	0.47	7.01493	7.13675	1.96526
YBR050C	REG2	2	0.117	0.835	7.13675
YBR050C	REG2	3	0.207	1.512	7.30435
YBR056W	YBR056W	1	0	0.128	NA	#NUM!	#NUM!
YBR056W	YBR056W	2	0	0.121	NA
YBR056W	YBR056W	3	0	0.121	NA
YBR059C	AKL1	1	0	0.132	NA	#NUM!	#NUM!
YBR059C	AKL1	2	0	0.12	NA
YBR059C	AKL1	3	0	0.118	NA
YBR066C	NRG2	1	0.486	2.133	4.38889	3.75783	1.32384
YBR066C	NRG2	2	0.479	1.8	3.75783
YBR066C	NRG2	3	0.486	1.739	3.57819
YBR068C	BAP2	1	-0.001	0.123	-123	-114	#NUM!
YBR068C	BAP2	2	-0.001	0.114	-114
YBR068C	BAP2	3	0.003	0.115	38.3333
YBR069C	TAT1	1	0	0.124	NA	115	4.74493
YBR069C	TAT1	2	0	0.116	NA
YBR069C	TAT1	3	0.001	0.115	115
YBR071W	YBR071W	1	0.764	2.309	3.02225	3.05744	1.11758
YBR071W	YBR071W	2	0.679	2.076	3.05744
YBR071W	YBR071W	3	0.814	2.613	3.21007
YBR076W	ECM8	1	0	0.112	NA	-106.5	#NUM!
YBR076W	ECM8	2	-0.001	0.106	-106
YBR076W	ECM8	3	-0.001	0.107	-107
YBR078W	ECM33	1	0.256	1.621	6.33203	5.9201	1.77835
YBR078W	ECM33	2	0.79	3.16	4
YBR078W	ECM33	3	0.413	2.445	5.9201
YBR081C	SPT7	1	0	0.123	NA	-117	#NUM!
YBR081C	SPT7	2	-0.001	0.116	-116
YBR081C	SPT7	3	-0.001	0.118	-118
YBR082C	UBC4	1	0.641	1.954	3.04836	4.01225	1.38935
YBR082C	UBC4	2	0.653	2.62	4.01225
YBR082C	UBC4	3	0.332	1.63	4.90964
YBR086C	IST2	1	0.587	1.724	2.93697	2.93697	1.07738
YBR086C	IST2	2	0.739	2.499	3.3816
YBR086C	IST2	3	0.645	1.544	2.3938
YBR092C	PHO3	1	0.001	0.124	124	123	4.81218
YBR092C	PHO3	2	0.001	0.123	123
YBR092C	PHO3	3	0.004	0.12	30
YBR093C	PHO5	1	0	0.131	NA	2	0.693147
YBR093C	PHO5	2	0.001	0.122	122
YBR093C	PHO5	3	-0.001	0.118	-118
YBR095C	RXT2	1	0.716	1.548	2.16201	2.70192	0.993964
YBR095C	RXT2	2	0.52	1.405	2.70192
YBR095C	RXT2	3	0.43	1.466	3.4093
YBR097W	VPS15	1	0	0.124	NA	-116	#NUM!
YBR097W	VPS15	2	0	0.121	NA
YBR097W	VPS15	3	-0.001	0.116	-116
YBR101C	FES1	1	0.249	1.105	4.43775	4.43775	1.49015
YBR101C	FES1	2	0.22	0.856	3.89091
YBR101C	FES1	3	0.062	0.362	5.83871
YBR103W	SIF2	1	0.723	1.692	2.34025	2.06838	0.726764
YBR103W	SIF2	2	0.741	1.337	1.80432
YBR103W	SIF2	3	0.702	1.452	2.06838
YBR108W	YBR108W	1	0.818	2.267	2.77139	2.77139	1.01935
YBR108W	YBR108W	2	0.826	2.224	2.69249
YBR108W	YBR108W	3	0.754	2.26	2.99735
YBR112C	CYC8	1	0.001	0.117	117	117	4.76217
YBR112C	CYC8	2	0	0.108	NA
YBR112C	CYC8	3	0	0.108	NA
YBR114W	RAD16	1	0.279	0.114	0.408602	1.42654	0.355252
YBR114W	RAD16	2	0.422	0.602	1.42654
YBR114W	RAD16	3	0.429	0.663	1.54545
YBR125C	PTC4	1	0.385	0.463	1.2026	3.06522	1.12012
YBR125C	PTC4	2	0.552	1.692	3.06522
YBR125C	PTC4	3	0.442	2.185	4.94344
YBR129C	OPY1	1	0.253	1.531	6.05138	5.47826	1.70079
YBR129C	OPY1	2	0.367	1.717	4.67847
YBR129C	OPY1	3	0.276	1.512	5.47826
YBR130C	SHE3	1	0	0.138	NA	68.5	4.22683
YBR130C	SHE3	2	0	0.137	NA
YBR130C	SHE3	3	0.002	0.137	68.5
YBR132C	AGP2	1	0.42	1.743	4.15	4.0748	1.40482
YBR132C	AGP2	2	0.615	2.506	4.0748
YBR132C	AGP2	3	0.729	2.607	3.57613
YBR133C	HSL7	1	0.244	1.205	4.93852	4.87385	1.58388
YBR133C	HSL7	2	0.436	2.125	4.87385
YBR133C	HSL7	3	0.457	0.919	2.01094
YBR145W	ADH5	1	0.001	0.149	149	149	5.00395
YBR145W	ADH5	2	0.001	0.15	150
YBR145W	ADH5	3	0.001	0.146	146
YBR146W	MRPS9	1	0.133	1.182	8.88722	6.40952	1.85778
YBR146W	MRPS9	2	0.349	1.659	4.75358
YBR146W	MRPS9	3	0.21	1.346	6.40952
YBR150C	TBS1	1	0.614	1.863	3.0342	3.00931	1.10171
YBR150C	TBS1	2	0.821	2.243	2.73203
YBR150C	TBS1	3	0.752	2.263	3.00931
YBR158W	AMN1	1	0.763	1.775	2.32634	2.32634	0.844298
YBR158W	AMN1	2	0.907	1.844	2.03308
YBR158W	AMN1	3	0.792	2.1	2.65152
YBR162C	TOS1	1	0.519	1.901	3.66281	3.43377	1.23366
YBR162C	TOS1	2	0.551	1.77	3.21234
YBR162C	TOS1	3	0.687	2.359	3.43377
YBR165W	UBS1	1	0.533	1.543	2.89493	2.55938	0.939765
YBR165W	UBS1	2	0.581	1.487	2.55938
YBR165W	UBS1	3	0.911	1.286	1.41164
YBR180W	DTR1	1	0.507	0.963	1.89941	3.04842	1.11462
YBR180W	DTR1	2	1.012	3.085	3.04842
YBR180W	DTR1	3	0.842	3.241	3.84917
YBR182C	SMP1	1	0.318	0.58	1.8239	4.1413	1.42101
YBR182C	SMP1	2	0.368	1.524	4.1413
YBR182C	SMP1	3	0.407	1.88	4.61916
YBR186W	PCH2	1	0.372	1.217	3.27151	2.83051	1.04046
YBR186W	PCH2	2	0.413	1.169	2.83051
YBR186W	PCH2	3	0.446	0.875	1.96188
YBR187W	YBR187W	1	0.208	1.422	6.83654	4.95964	1.60133
YBR187W	YBR187W	2	0.281	1.346	4.79004
YBR187W	YBR187W	3	0.223	1.106	4.95964
YBR195C	MSI1	1	0.517	1.592	3.0793	3.92675	1.36781
YBR195C	MSI1	2	0.617	2.642	4.28201
YBR195C	MSI1	3	0.587	2.305	3.92675
YBR203W	COS111	1	0.001	0.131	131	131	4.8752
YBR203W	COS111	2	0.001	0.141	141
YBR203W	COS111	3	-0.001	0.131	-131
YBR204C	YBR204C	1	0	0.128	NA	-3	#NUM!
YBR204C	YBR204C	2	-0.001	0.134	-134
YBR204C	YBR204C	3	0.001	0.128	128
YBR214W	SDS24	1	0.613	1.772	2.8907	3.34088	1.20623
YBR214W	SDS24	2	0.751	2.509	3.34088
YBR214W	SDS24	3	0.57	2.164	3.79649
YBR215W	HPC2	1	0.541	2.053	3.79482	3.68119	1.30324
YBR215W	HPC2	2	0.546	1.913	3.50366
YBR215W	HPC2	3	0.436	1.605	3.68119
YBR221W-A	YBR221W-A	1	0.524	1.463	2.79198	3.29825	1.19339
YBR221W-A	YBR221W-A	2	0.456	1.504	3.29825
YBR221W-A	YBR221W-A	3	0.386	1.319	3.4171
YBR222C	PCS60	1	0.486	1.782	3.66667	3.66667	1.29928
YBR222C	PCS60	2	0.553	2.072	3.74684
YBR222C	PCS60	3	0.627	2.033	3.24242
YBR229C	ROT2	1	0	0.129	NA	-29.5	#NUM!
YBR229C	ROT2	2	-0.001	0.123	-123
YBR229C	ROT2	3	0.002	0.128	64
YBR233W-A	DAD3	1	0	0.087	NA	123	4.81218
YBR233W-A	DAD3	2	0	0.134	NA
YBR233W-A	DAD3	3	0.001	0.123	123
YBR239C	YBR239C	1	0.528	0.818	1.54924	4.5431	1.51361
YBR239C	YBR239C	2	0.232	1.054	4.5431
YBR239C	YBR239C	3	0.227	1.3	5.72687
YBR240C	THI2	1	-0.001	0.12	-120	5.5	1.70475
YBR240C	THI2	2	0	0.131	NA
YBR240C	THI2	3	0.001	0.131	131
YBR241C	YBR241C	1	0.349	2.195	6.2894	5.34656	1.67645
YBR241C	YBR241C	2	0.42	2.035	4.84524
YBR241C	YBR241C	3	0.378	2.021	5.34656
YBR245C	ISW1	1	0.53	1.786	3.36981	3.36981	1.21486
YBR245C	ISW1	2	0.679	1.553	2.28719
YBR245C	ISW1	3	0.527	2.037	3.86528
YBR260C	RGD1	1	0.542	1.973	3.64022	3.64022	1.29204
YBR260C	RGD1	2	0.515	1.811	3.5165
YBR260C	RGD1	3	0.409	1.851	4.52567
YBR267W	REI1	1	0.419	1.764	4.21002	3.88056	1.35598
YBR267W	REI1	2	0.479	1.73	3.61169
YBR267W	REI1	3	0.427	1.657	3.88056
YBR274W	CHK1	1	0.429	1.656	3.86014	3.86014	1.3507
YBR274W	CHK1	2	0.467	1.625	3.47966
YBR274W	CHK1	3	0.378	1.497	3.96032
YBR276C	PPS1	1	0.526	1.543	2.93346	3.30862	1.19653
YBR276C	PPS1	2	0.499	1.651	3.30862
YBR276C	PPS1	3	0.432	1.566	3.625
YBR281C	YBR281C	1	0.638	1.78	2.78997	2.68531	0.987798
YBR281C	YBR281C	2	0.715	1.92	2.68531
YBR281C	YBR281C	3	0.682	1.776	2.60411
YBR283C	SSH1	1	0.544	1.702	3.12868	2.6341	0.96854
YBR283C	SSH1	2	0.481	1.267	2.6341
YBR283C	SSH1	3	0.709	1.344	1.89563
YBR287W	ZSP1	1	0.626	1.61	2.57188	2.57188	0.944639
YBR287W	ZSP1	2	0.746	1.868	2.50402
YBR287W	ZSP1	3	0.798	2.524	3.16291
YBR294W	SUL1	1	0.626	1.347	2.15176	4.56575	1.51858
YBR294W	SUL1	2	0.654	2.986	4.56575
YBR294W	SUL1	3	0.368	1.974	5.36413
YBR295W	PCA1	1	0	0.087	NA	32	3.46574
YBR295W	PCA1	2	0	0.133	NA
YBR295W	PCA1	3	0.004	0.128	32
YBR296C	PHO89	1	0.059	0.539	9.13559	13.0678	2.57015
YBR296C	PHO89	2	0.01	0.17	17
YBR296C	PHO89	3	0	0.128	NA
YBR297W	MAL33	1	0.433	1.822	4.20785	4.20785	1.43695
YBR297W	MAL33	2	0.424	1.703	4.01651
YBR297W	MAL33	3	0.306	1.48	4.8366
YBR301W	DAN3	1	0.437	1.9	4.34783	4.47077	1.49756
YBR301W	DAN3	2	0.326	1.505	4.61656
YBR301W	DAN3	3	0.325	1.453	4.47077
YCL001W	RER1	1	0	0.13	NA	66	4.18965
YCL001W	RER1	2	0	0.135	NA
YCL001W	RER1	3	0.002	0.132	66
YCL002C	YCL002C	1	0.49	1.858	3.79184	3.83669	1.34461
YCL002C	YCL002C	2	0.447	1.715	3.83669
YCL002C	YCL002C	3	0.413	1.634	3.95642
YCL005W-A	VMA9	1	0	0.124	NA	41.6667	3.7297
YCL005W-A	VMA9	2	0	0.125	NA
YCL005W-A	VMA9	3	0.003	0.125	41.6667
YCL008C	STP22	1	0.566	0.322	0.568905	0.568905	-0.564043
YCL008C	STP22	2	0.704	0.35	0.497159
YCL008C	STP22	3	0.56	0.347	0.619643
YCL018W	LEU2	1	0.864	0.178	0.206019	0.22401	-1.49607
YCL018W	LEU2	2	0.808	0.181	0.22401
YCL018W	LEU2	3	0.751	0.173	0.23036
YCL019W	YCL019W	1	0	0.115	NA	-117	#NUM!
YCL019W	YCL019W	2	-0.001	0.117	-117
YCL019W	YCL019W	3	0	0.117	NA
YCL020W	YCL020W	1	0	0.112	NA	100	4.60517
YCL020W	YCL020W	2	0.001	0.1	100
YCL020W	YCL020W	3	0	0.112	NA
YCL024W	KCC4	1	0.545	1.468	2.69358	4.41682	1.48542
YCL024W	KCC4	2	0.559	2.469	4.41682
YCL024W	KCC4	3	0.38	2.018	5.31053
YCL025C	AGP1	1	0	0.087	NA	#NUM!	#NUM!
YCL025C	AGP1	2	0	0.121	NA
YCL025C	AGP1	3	0	0.143	NA
YCL027W	FUS1	1	0.288	2.039	7.07986	7.07986	1.95725
YCL027W	FUS1	2	0.173	1.196	6.91329
YCL027W	FUS1	3	0.078	0.895	11.4744
YCL028W	RNQ1	1	0.124	0.75	6.04839	39.8	3.68387
YCL028W	RNQ1	2	0.002	0.14	70
YCL028W	RNQ1	3	0.005	0.199	39.8
YCL032W	STE50	1	0.442	2.024	4.57919	4.57919	1.52152
YCL032W	STE50	2	0.383	1.454	3.79634
YCL032W	STE50	3	0.299	1.527	5.10702
YCL034W	LSB5	1	0	0.121	NA	25.2	3.22684
YCL034W	LSB5	2	0	0.125	NA
YCL034W	LSB5	3	0.005	0.126	25.2
YCL040W	GLK1	1	0.436	1.906	4.37156	3.65192	1.29525
YCL040W	GLK1	2	0.404	1.426	3.5297
YCL040W	GLK1	3	0.339	1.238	3.65192
YCL042W	YCL042W	1	0.556	1.916	3.44604	3.289	1.19058
YCL042W	YCL042W	2	0.387	1.245	3.21705
YCL042W	YCL042W	3	0.391	1.286	3.289
YCL048W	SPS22	1	0.424	1.631	3.8467	3.39733	1.22299
YCL048W	SPS22	2	0.375	1.274	3.39733
YCL048W	SPS22	3	0.37	1.174	3.17297
YCL050C	APA1	1	0.58	1.877	3.23621	3.22131	1.16979
YCL050C	APA1	2	0.366	1.179	3.22131
YCL050C	APA1	3	0.507	1.399	2.75937
YCL051W	LRE1	1	0.64	1.862	2.90938	2.90938	1.06794
YCL051W	LRE1	2	0.387	1.138	2.94057
YCL051W	LRE1	3	0.628	1.675	2.6672
YCL055W	KAR4	1	0.83	2.685	3.23494	3.10048	1.13156
YCL055W	KAR4	2	0.559	1.244	2.2254
YCL055W	KAR4	3	0.826	2.561	3.10048
YCL066W	HMLALPHA1	1	0	0.101	NA	#NUM!	#NUM!
YCL066W	HMLALPHA1	2	0	0.133	NA
YCL066W	HMLALPHA1	3	0	0.121	NA
YCR002C	CDC10	1	0	0.122	NA	-129	#NUM!
YCR002C	CDC10	2	-0.001	0.129	-129
YCR002C	CDC10	3	0	0.125	NA
YCR004C	YCP4	1	0.533	2.255	4.23077	4.23077	1.44238
YCR004C	YCP4	2	0.376	1.388	3.69149
YCR004C	YCP4	3	0.282	1.351	4.79078
YCR005C	CIT2	1	0.497	2.088	4.20121	4.20121	1.43537
YCR005C	CIT2	2	0.376	1.139	3.02926
YCR005C	CIT2	3	0.169	0.867	5.13018
YCR008W	SAT4	1	0.368	1.807	4.91033	4.91033	1.59134
YCR008W	SAT4	2	0.188	0.858	4.56383
YCR008W	SAT4	3	0.017	0.31	18.2353
YCR009C	RVS161	1	0.277	1.223	4.41516	4.2906	1.45643
YCR009C	RVS161	2	0.418	0.657	1.57177
YCR009C	RVS161	3	0.117	0.502	4.2906
YCR010C	ADY2	1	0.385	1.661	4.31429	5.58929	1.72085
YCR010C	ADY2	2	0.112	0.626	5.58929
YCR010C	ADY2	3	0.025	0.408	16.32
YCR015C	YCR015C	1	0.455	1.472	3.23516	3.0854	1.12668
YCR015C	YCR015C	2	0.489	1.137	2.32515
YCR015C	YCR015C	3	0.363	1.12	3.0854
YCR017C	CWH43	1	0.544	1.867	3.43199	3.25806	1.18113
YCR017C	CWH43	2	0.372	1.212	3.25806
YCR017C	CWH43	3	0.527	1.341	2.54459
YCR018C	SRD1	1	0	0.119	NA	60.5	4.10264
YCR018C	SRD1	2	0	0.123	NA
YCR018C	SRD1	3	0.002	0.121	60.5
YCR020C	PET18	1	0.695	2.473	NA	2.3757	0.865293
YCR020C	PET18	2	0.519	1.174	2.26204
YCR020C	PET18	3	0.658	1.638	2.48936
YCR021C	HSP30	1	0.002	0.112	56	56	4.02535
YCR021C	HSP30	2	0	0.11	NA
YCR021C	HSP30	3	0	0.116	NA
YCR024C-A	PMP1	1	0.44	1.103	2.50682	6.10924	1.8098
YCR024C-A	PMP1	2	0.284	1.966	6.92254
YCR024C-A	PMP1	3	0.238	1.454	6.10924
YCR027C	RHB1	1	0.606	1.005	1.65842	3.95388	1.3747
YCR027C	RHB1	2	0.477	1.886	3.95388
YCR027C	RHB1	3	0.275	1.444	5.25091
YCR028C	FEN2	1	0	0.134	NA	#NUM!	#NUM!
YCR028C	FEN2	2	0	0.134	NA
YCR028C	FEN2	3	0	0.142	NA
YCR030C	SYP1	1	0.654	2.752	4.20795	4.02922	1.39357
YCR030C	SYP1	2	0.311	1.242	3.99357
YCR030C	SYP1	3	0.308	1.241	4.02922
YCR031C	RPS14A	1	0.432	1.872	4.33333	4.33333	1.46634
YCR031C	RPS14A	2	0.266	0.872	3.2782
YCR031C	RPS14A	3	0.173	0.758	4.3815
YCR032W	BPH1	1	0.415	1.985	4.78313	4.78313	1.5651
YCR032W	BPH1	2	0.335	1.034	3.08657
YCR032W	BPH1	3	0.134	0.811	6.05224
YCR033W	SNT1	1	0.414	1.239	2.99275	2.99275	1.09619
YCR033W	SNT1	2	0.602	0.835	1.38704
YCR033W	SNT1	3	0.159	0.634	3.98742
YCR034W	FEN1	1	0.49	2.015	4.11224	2.95135	1.08226
YCR034W	FEN1	2	0.37	1.092	2.95135
YCR034W	FEN1	3	0.508	1.168	2.29921
YCR037C	PHO87	1	-0.001	0.117	-117	-117	#NUM!
YCR037C	PHO87	2	-0.001	0.123	-123
YCR037C	PHO87	3	0.003	0.122	40.6667
YCR038C	BUD5	1	0.01	0.129	12.9	64.45	4.16589
YCR038C	BUD5	2	0	0.11	NA
YCR038C	BUD5	3	0.001	0.116	116
YCR042C	TAF2	1	0.61	1.995	3.27049	4.13793	1.4202
YCR042C	TAF2	2	0.152	0.794	5.22368
YCR042C	TAF2	3	0.232	0.96	4.13793
YCR044C	PER1	1	0	0.111	NA	115	4.74493
YCR044C	PER1	2	0	0.109	NA
YCR044C	PER1	3	0.001	0.115	115
YCR047C	BUD23	1	-0.001	0.077	-77	-77	#NUM!
YCR047C	BUD23	2	0	0.126	NA
YCR047C	BUD23	3	0	0.122	NA
YCR053W	THR4	1	-0.001	0.086	-86	-123	#NUM!
YCR053W	THR4	2	-0.001	0.124	-124
YCR053W	THR4	3	-0.001	0.123	-123
YCR063W	BUD31	1	-0.001	0.12	-120	-120	#NUM!
YCR063W	BUD31	2	-0.001	0.123	-123
YCR063W	BUD31	3	0.003	0.123	41
YCR065W	HCM1	1	0.589	2.876	4.88285	3.9867	1.38296
YCR065W	HCM1	2	0.376	1.499	3.9867
YCR065W	HCM1	3	0.5	1.652	3.304
YCR073C	SSK22	1	0.661	2.843	4.30106	4.22333	1.44062
YCR073C	SSK22	2	0.3	1.267	4.22333
YCR073C	SSK22	3	0.56	1.625	2.90179
YCR073W-A	SOL2	1	0.487	2.968	6.09446	5.44986	1.69559
YCR073W-A	SOL2	2	0.36	1.61	4.47222
YCR073W-A	SOL2	3	0.369	2.011	5.44986
YCR075C	ERS1	1	0.587	2.24	3.81601	3.27586	1.18658
YCR075C	ERS1	2	0.319	1.045	3.27586
YCR075C	ERS1	3	0.609	1.775	2.91461
YCR075W-A	YCR075W-A	1	0.632	2.502	3.95886	2.77615	1.02107
YCR075W-A	YCR075W-A	2	0.433	0.823	1.90069
YCR075W-A	YCR075W-A	3	0.478	1.327	2.77615
YCR076C	YCR076C	1	0.501	2.504	4.998	5.08714	1.62672
YCR076C	YCR076C	2	0.241	1.226	5.08714
YCR076C	YCR076C	3	0.138	1.111	8.05072
YCR079W	YCR079W	1	0.777	2.59	3.33333	2.98839	1.09473
YCR079W	YCR079W	2	0.622	1.327	2.13344
YCR079W	YCR079W	3	0.689	2.059	2.98839
YCR084C	TUP1	1	0.191	0.403	2.10995	2.10995	0.746663
YCR084C	TUP1	2	0.138	0.247	1.78986
YCR084C	TUP1	3	0.086	0.399	4.63953
YCR086W	CSM1	1	0	0.109	NA	118	4.77068
YCR086W	CSM1	2	0	0.11	NA
YCR086W	CSM1	3	0.001	0.118	118
YCR088W	ABP1	1	0.357	1.217	3.40896	3.40896	1.22641
YCR088W	ABP1	2	0.427	1.598	3.74239
YCR088W	ABP1	3	0.436	1.46	3.34862
YCR089W	FIG2	1	0.339	1.335	3.93805	3.93805	1.37069
YCR089W	FIG2	2	0.371	1.725	4.6496
YCR089W	FIG2	3	0.415	1.075	2.59036
YCR091W	KIN82	1	0.244	1.293	5.29918	4.66463	1.54001
YCR091W	KIN82	2	0.328	1.53	4.66463
YCR091W	KIN82	3	0.347	1.327	3.82421
YCR094W	CDC50	1	0.001	0.152	152	-135	#NUM!
YCR094W	CDC50	2	-0.001	0.135	-135
YCR094W	CDC50	3	-0.001	0.136	-136
YCR096C	HMRA2	1	0.001	0.147	147	147	4.99043
YCR096C	HMRA2	2	0	0.147	NA
YCR096C	HMRA2	3	0	0.126	NA
YCR097W	HMRA1	1	0.002	0.143	71.5	99.75	4.60267
YCR097W	HMRA1	2	0	0.138	NA
YCR097W	HMRA1	3	0.001	0.128	128
YCR098C	GIT1	1	0.287	1.118	3.89547	2.20499	0.790721
YCR098C	GIT1	2	0.634	0.924	1.45741
YCR098C	GIT1	3	0.722	1.592	2.20499
YCR102C	YCR102C	1	0.309	0.949	3.0712	2.33442	0.847762
YCR102C	YCR102C	2	0.308	0.719	2.33442
YCR102C	YCR102C	3	0.72	1.441	2.00139
YCR106W	RDS1	1	0.431	1.047	2.42923	2.26979	0.819687
YCR106W	RDS1	2	0.513	0.616	1.20078
YCR106W	RDS1	3	0.619	1.405	2.26979
YDL001W	RMD1	1	0.422	1.347	3.19194	3.02182	1.10586
YDL001W	RMD1	2	0.55	1.662	3.02182
YDL001W	RMD1	3	0.744	1.961	2.63575
YDL006W	PTC1	1	0.29	0.635	2.18966	1.85366	0.617161
YDL006W	PTC1	2	0.84	0.501	0.596429
YDL006W	PTC1	3	0.328	0.608	1.85366
YDL012C	YDL012C	1	0.892	2.053	2.30157	2.30157	0.833591
YDL012C	YDL012C	2	0.41	1.432	3.49268
YDL012C	YDL012C	3	1.087	2.256	2.07544
YDL018C	ERP3	1	0.3	1.281	4.27	4.54402	1.51381
YDL018C	ERP3	2	0.28	1.534	5.47857
YDL018C	ERP3	3	0.443	2.013	4.54402
YDL019C	OSH2	1	0.198	0.924	4.66667	4.66667	1.54045
YDL019C	OSH2	2	0.214	1.16	5.42056
YDL019C	OSH2	3	0.263	1.076	4.09125
YDL020C	RPN4	1	0.262	1.245	4.75191	4.75191	1.55855
YDL020C	RPN4	2	0.206	0.982	4.76699
YDL020C	RPN4	3	0.256	1.056	4.125
YDL022W	GPD1	1	0.225	0.941	4.18222	2.5843	0.949453
YDL022W	GPD1	2	0.209	0.538	2.57416
YDL022W	GPD1	3	0.433	1.119	2.5843
YDL025C	YDL025C	1	0.265	0.982	3.70566	3.00189	1.09924
YDL025C	YDL025C	2	0.333	0.687	2.06306
YDL025C	YDL025C	3	0.53	1.591	3.00189
YDL033C	SLM3	1	0.3	0.812	2.70667	2.70667	0.995718
YDL033C	SLM3	2	0.322	0.778	2.41615
YDL033C	SLM3	3	0.272	1.089	4.00368
YDL039C	PRM7	1	0.486	0.865	1.77984	1.77984	0.576521
YDL039C	PRM7	2	0.393	0.399	1.01527
YDL039C	PRM7	3	0.647	1.532	2.36785
YDL046W	NPC2	1	0.361	0.621	1.72022	1.72022	0.542453
YDL046W	NPC2	2	0.506	0.548	1.083
YDL046W	NPC2	3	0.599	1.616	2.69783
YDL047W	SIT4	1	0.001	0.133	133	70.5	4.25561
YDL047W	SIT4	2	0.002	0.132	66
YDL047W	SIT4	3	0.002	0.141	70.5
YDL048C	STP4	1	0.312	0.922	2.95513	2.06557	0.725408
YDL048C	STP4	2	0.529	0.715	1.35161
YDL048C	STP4	3	0.732	1.512	2.06557
YDL049C	KNH1	1	0.352	1.215	3.4517	2.26701	0.818461
YDL049C	KNH1	2	0.596	0.775	1.30034
YDL049C	KNH1	3	0.779	1.766	2.26701
YDL054C	MCH1	1	0.566	1.817	3.21025	2.19405	0.785748
YDL054C	MCH1	2	0.706	1.032	1.46176
YDL054C	MCH1	3	0.84	1.843	2.19405
YDL056W	MBP1	1	0.224	0.887	3.95982	4.16892	1.42766
YDL056W	MBP1	2	0.148	0.617	4.16892
YDL056W	MBP1	3	0.292	1.334	4.56849
YDL063C	YDL063C	1	0.226	1.013	4.4823	4.4823	1.50014
YDL063C	YDL063C	2	0.232	1.153	4.96983
YDL063C	YDL063C	3	0.493	1.409	2.85801
YDL066W	IDP1	1	0.303	0.751	2.47855	3.82432	1.34138
YDL066W	IDP1	2	0.148	0.566	3.82432
YDL066W	IDP1	3	0.248	1.063	4.28629
YDL079C	MRK1	1	0.34	0.895	2.63235	2.27331	0.821238
YDL079C	MRK1	2	0.311	0.707	2.27331
YDL079C	MRK1	3	0.605	1.329	2.19669
YDL081C	RPP1A	1	0.289	0.882	3.0519	2.24462	0.808538
YDL081C	RPP1A	2	0.271	0.506	1.86716
YDL081C	RPP1A	3	0.372	0.835	2.24462
YDL095W	PMT1	1	0.348	0.807	2.31897	2.58659	0.950341
YDL095W	PMT1	2	0.179	0.463	2.58659
YDL095W	PMT1	3	0.318	1.296	4.07547
YDL096C	YDL096C	1	0.368	0.975	2.64946	2.64946	0.974355
YDL096C	YDL096C	2	0.207	0.489	2.36232
YDL096C	YDL096C	3	0.335	1.36	4.0597
YDL101C	DUN1	1	0.342	0.763	2.23099	2.71729	0.999635
YDL101C	DUN1	2	0.008	0.17	21.25
YDL101C	DUN1	3	0.428	1.163	2.71729
YDL106C	PHO2	1	0.254	1.069	4.20866	2.48404	0.909887
YDL106C	PHO2	2	0.358	0.721	2.01397
YDL106C	PHO2	3	0.376	0.934	2.48404
YDL115C	IWR1	1	0.278	0.672	2.41727	2.41727	0.882637
YDL115C	IWR1	2	0.318	0.591	1.85849
YDL115C	IWR1	3	0.334	1.271	3.80539
YDL117W	CYK3	1	0.233	1.072	4.60086	4.10778	1.41288
YDL117W	CYK3	2	0.347	0.924	2.66282
YDL117W	CYK3	3	0.334	1.372	4.10778
YDL124W	YDL124W	1	0	0.117	NA	-116	#NUM!
YDL124W	YDL124W	2	-0.001	0.116	-116
YDL124W	YDL124W	3	0	0.114	NA
YDL127W	PCL2	1	0.252	1.163	4.61508	4.61508	1.52933
YDL127W	PCL2	2	0.271	1.279	4.71956
YDL127W	PCL2	3	0.453	2.022	4.46358
YDL128W	VCX1	1	0.229	1.102	4.81223	4.79808	1.56822
YDL128W	VCX1	2	0.312	1.497	4.79808
YDL128W	VCX1	3	0.487	1.027	2.10883
YDL130W	RPP1B	1	0.239	1.064	4.45188	3.5431	1.265
YDL130W	RPP1B	2	0.232	0.822	3.5431
YDL130W	RPP1B	3	0.311	0.931	2.99357
YDL131W	LYS21	1	0.234	1.051	4.49145	4.05556	1.40009
YDL131W	LYS21	2	0.234	0.949	4.05556
YDL131W	LYS21	3	0.343	1.32	3.8484
YDL134C	PPH21	1	0.3	1.146	3.82	3.82	1.34025
YDL134C	PPH21	2	0.259	1.031	3.98069
YDL134C	PPH21	3	0.422	1.094	2.59242
YDL135C	RDI1	1	0.307	0.598	1.94788	2.08986	0.737095
YDL135C	RDI1	2	0.205	0.526	2.56585
YDL135C	RDI1	3	0.345	0.721	2.08986
YDL138W	RGT2	1	0.371	0.845	2.27763	2.83135	1.04075
YDL138W	RGT2	2	0.391	1.16	2.96675
YDL138W	RGT2	3	0.504	1.427	2.83135
YDL146W	LDB17	1	0	0.129	NA	43.6667	3.77659
YDL146W	LDB17	2	0	0.128	NA
YDL146W	LDB17	3	0.003	0.131	43.6667
YDL149W	ATG9	1	0.393	0.668	1.69975	1.69975	0.530479
YDL149W	ATG9	2	0.453	0.426	0.940397
YDL149W	ATG9	3	0.404	1.146	2.83663
YDL151C	YDL151C	1	0.001	0.128	128	125.5	4.83231
YDL151C	YDL151C	2	0.001	0.123	123
YDL151C	YDL151C	3	0	0.123	NA
YDL155W	CLB3	1	-0.001	0.121	-121	-121	#NUM!
YDL155W	CLB3	2	0	0.118	NA
YDL155W	CLB3	3	0	0.115	NA
YDL159W	STE7	1	0.755	1.741	2.30596	2.30596	0.835497
YDL159W	STE7	2	0.907	1.378	1.51929
YDL159W	STE7	3	0.751	1.798	2.39414
YDL160C	DHH1	1	0	0.134	NA	#NUM!	#NUM!
YDL160C	DHH1	2	0	0.126	NA
YDL160C	DHH1	3	0	0.142	NA
YDL170W	UGA3	1	0.001	0.133	133	133	4.89035
YDL170W	UGA3	2	0	0.124	NA
YDL170W	UGA3	3	0	0.138	NA
YDL177C	YDL177C	1	0.233	0.992	4.25751	4.25751	1.44868
YDL177C	YDL177C	2	0.247	1.269	5.13765
YDL177C	YDL177C	3	0.435	1.231	2.82989
YDL179W	PCL9	1	0.248	0.92	3.70968	3.28328	1.18884
YDL179W	PCL9	2	0.293	0.962	3.28328
YDL179W	PCL9	3	0.555	1.514	2.72793
YDL188C	PPH22	1	0	0.129	NA	156	5.04986
YDL188C	PPH22	2	0	0.125	NA
YDL188C	PPH22	3	0.001	0.156	156
YDL194W	SNF3	1	0.414	0.972	2.34783	2.34783	0.85349
YDL194W	SNF3	2	0.553	0.891	1.61121
YDL194W	SNF3	3	0.789	1.888	2.3929
YDL202W	MRPL11	1	0.006	0.133	22.1667	22.1667	3.09859
YDL202W	MRPL11	2	0	0.124	NA
YDL202W	MRPL11	3	0	0.145	NA
YDL214C	PRR2	1	0.554	1.224	2.20939	2.20939	0.792715
YDL214C	PRR2	2	0.623	1.012	1.6244
YDL214C	PRR2	3	0.585	1.88	3.21368
YDL216C	RRI1	1	0.409	1.004	2.45477	2.22457	0.799563
YDL216C	RRI1	2	0.412	0.547	1.32767
YDL216C	RRI1	3	0.521	1.159	2.22457
YDL223C	HBT1	1	0.287	1.072	3.73519	2.80471	1.0313
YDL223C	HBT1	2	0.47	1.023	2.1766
YDL223C	HBT1	3	0.594	1.666	2.80471
YDL224C	WHI4	1	0.474	1.281	2.70253	2.70253	0.994189
YDL224C	WHI4	2	0.681	0.905	1.32893
YDL224C	WHI4	3	0.607	1.833	3.01977
YDL225W	SHS1	1	0.3	1.292	4.30667	4.86284	1.58162
YDL225W	SHS1	2	0.226	1.119	4.95133
YDL225W	SHS1	3	0.401	1.95	4.86284
YDL226C	GCS1	1	0.288	1.298	4.50694	4.46943	1.49726
YDL226C	GCS1	2	0.458	2.047	4.46943
YDL226C	GCS1	3	0.573	1.509	2.63351
YDL227C	HO	1	0.242	1.132	4.67769	4.67769	1.5428
YDL227C	HO	2	0.262	1.387	5.29389
YDL227C	HO	3	0.449	1.544	3.43875
YDL229W	SSB1	1	0.263	1.05	3.9924	3.9924	1.38439
YDL229W	SSB1	2	0.294	1.342	4.56463
YDL229W	SSB1	3	0.448	1.568	3.5
YDL230W	PTP1	1	0.315	1.275	4.04762	4.04762	1.39813
YDL230W	PTP1	2	0.301	1.299	4.31561
YDL230W	PTP1	3	0.42	1.589	3.78333
YDL240W	LRG1	1	0.296	1.244	4.2027	3.35586	1.21071
YDL240W	LRG1	2	0.222	0.745	3.35586
YDL240W	LRG1	3	0.453	1.155	2.54967
YDL245C	HXT15	1	-0.001	0.13	-130	-128.5	#NUM!
YDL245C	HXT15	2	-0.001	0.127	-127
YDL245C	HXT15	3	0	0.134	NA
YDL247W	MPH2	1	0.002	0.131	65.5	-126	#NUM!
YDL247W	MPH2	2	-0.001	0.126	-126
YDL247W	MPH2	3	-0.001	0.139	-139
YDL248W	COS7	1	0.001	0.133	133	-62.5	#NUM!
YDL248W	COS7	2	-0.002	0.125	-62.5
YDL248W	COS7	3	-0.001	0.127	-127
YDR006C	SOK1	1	0.503	1.618	3.2167	3.2167	1.16836
YDR006C	SOK1	2	0.438	1.325	3.02511
YDR006C	SOK1	3	0.408	1.894	4.64216
YDR011W	SNQ2	1	0.586	1.011	1.72526	1.72526	0.545375
YDR011W	SNQ2	2	0.695	0.963	1.38561
YDR011W	SNQ2	3	0.592	1.201	2.02872
YDR012W	RPL4B	1	0	0.126	NA	63	4.14313
YDR012W	RPL4B	2	0.002	0.126	63
YDR012W	RPL4B	3	0	0.119	NA
YDR015C	YDR015C	1	0.538	1.442	2.6803	2.6803	0.985928
YDR015C	YDR015C	2	0.46	0.892	1.93913
YDR015C	YDR015C	3	0.468	1.276	2.7265
YDR018C	YDR018C	1	0.348	1.478	4.24713	4.24713	1.44624
YDR018C	YDR018C	2	0.366	1.743	4.7623
YDR018C	YDR018C	3	0.519	1.378	2.65511
YDR019C	GCV1	1	0.273	1.241	4.54579	4.54579	1.5142
YDR019C	GCV1	2	0.343	1.602	4.67055
YDR019C	GCV1	3	0.522	1.301	2.49234
YDR028C	REG1	1	0.001	0.125	125	94.25	4.54595
YDR028C	REG1	2	0	0.126	NA
YDR028C	REG1	3	0.002	0.127	63.5
YDR033W	MRH1	1	0.478	1.516	3.17155	2.60672	0.958094
YDR033W	MRH1	2	0.595	1.551	2.60672
YDR033W	MRH1	3	0.766	1.87	2.44125
YDR034C	LYS14	1	0.008	0.131	16.375	28.5208	3.35063
YDR034C	LYS14	2	0.003	0.122	40.6667
YDR034C	LYS14	3	0	0.151	NA
YDR034C-A	YDR034C-A	1	0	0.128	NA	#NUM!	#NUM!
YDR034C-A	YDR034C-A	2	0	0.128	NA
YDR034C-A	YDR034C-A	3	0	0.128	NA
YDR036C	EHD3	1	0.003	0.132	44	44	3.78419
YDR036C	EHD3	2	0	0.129	NA
YDR036C	EHD3	3	0	0.126	NA
YDR038C	ENA5	1	0.006	0.264	44	44	3.78419
YDR038C	ENA5	2	0.036	0.161	4.47222
YDR038C	ENA5	3	0.001	0.153	153
YDR039C	ENA2	1	-0.001	0.123	-123	-123	#NUM!
YDR039C	ENA2	2	-0.001	0.123	-123
YDR039C	ENA2	3	0	0.12	NA
YDR040C	ENA1	1	0	0.124	NA	117	4.76217
YDR040C	ENA1	2	0	0.12	NA
YDR040C	ENA1	3	0.001	0.117	117
YDR042C	YDR042C	1	0.581	1.646	2.83305	2.79167	1.02664
YDR042C	YDR042C	2	0.719	1.274	1.77191
YDR042C	YDR042C	3	0.552	1.541	2.79167
YDR043C	NRG1	1	0.69	2.012	2.91594	2.27394	0.821514
YDR043C	NRG1	2	0.825	1.876	2.27394
YDR043C	NRG1	3	1.051	2.273	2.1627
YDR046C	BAP3	1	0.326	1.876	5.7546	5.02466	1.61436
YDR046C	BAP3	2	0.446	2.241	5.02466
YDR046C	BAP3	3	0.678	2.413	3.559
YDR055W	PST1	1	0.359	1.617	4.50418	4.50418	1.50501
YDR055W	PST1	2	0.439	2.127	4.8451
YDR055W	PST1	3	0.713	2.143	3.00561
YDR056C	YDR056C	1	0	0.128	NA	5.5	1.70475
YDR056C	YDR056C	2	0.001	0.133	133
YDR056C	YDR056C	3	-0.001	0.122	-122
YDR057W	YOS9	1	0.001	0.129	129	2	0.693147
YDR057W	YOS9	2	0	0.129	NA
YDR057W	YOS9	3	-0.001	0.125	-125
YDR059C	UBC5	1	0.682	1.89	2.77126	2.77126	1.0193
YDR059C	UBC5	2	0.678	1.856	2.73746
YDR059C	UBC5	3	0.733	2.1	2.86494
YDR063W	YDR063W	1	0.775	2.042	2.63484	2.63484	0.968822
YDR063W	YDR063W	2	0.661	1.654	2.50227
YDR063W	YDR063W	3	0.793	2.434	3.06936
YDR066C	YDR066C	1	0.679	2.088	3.07511	2.94437	1.07989
YDR066C	YDR066C	2	0.571	1.41	2.46935
YDR066C	YDR066C	3	0.737	2.17	2.94437
YDR074W	TPS2	1	0.21	0.95	4.52381	4.52381	1.50935
YDR074W	TPS2	2	0.263	1.239	4.71103
YDR074W	TPS2	3	0.471	1.684	3.57537
YDR075W	PPH3	1	0.704	1.993	2.83097	2.48142	0.908832
YDR075W	PPH3	2	0.673	1.165	1.73105
YDR075W	PPH3	3	0.619	1.536	2.48142
YDR077W	SED1	1	0.711	2.162	3.04079	3.04079	1.11212
YDR077W	SED1	2	0.62	1.344	2.16774
YDR077W	SED1	3	0.53	1.68	3.16981
YDR085C	AFR1	1	0.705	2.022	2.86809	2.80972	1.03308
YDR085C	AFR1	2	0.654	1.497	2.28899
YDR085C	AFR1	3	0.741	2.082	2.80972
YDR090C	YDR090C	1	0.565	2.153	3.81062	3.81062	1.33779
YDR090C	YDR090C	2	0.577	1.915	3.31889
YDR090C	YDR090C	3	0.495	2.051	4.14343
YDR092W	UBC13	1	0.299	1.625	5.43478	5.14894	1.63879
YDR092W	UBC13	2	0.188	0.968	5.14894
YDR092W	UBC13	3	0.282	0.612	2.17021
YDR093W	DNF2	1	0.331	1.341	4.05136	4.60759	1.52771
YDR093W	DNF2	2	0.11	0.574	5.21818
YDR093W	DNF2	3	0.158	0.728	4.60759
YDR096W	GIS1	1	0.245	1.215	4.95918	8	2.07944
YDR096W	GIS1	2	0.056	0.448	8
YDR096W	GIS1	3	0.02	0.373	18.65
YDR098C	GRX3	1	0	0.13	NA	#NUM!	#NUM!
YDR098C	GRX3	2	0	0.103	NA
YDR098C	GRX3	3	0	0.118	NA
YDR099W	BMH2	1	0.454	1.996	4.39648	2.4007	0.875759
YDR099W	BMH2	2	0.287	0.689	2.4007
YDR099W	BMH2	3	0.288	0.652	2.26389
YDR103W	STE5	1	0.645	2.448	3.79535	2.05128	0.718465
YDR103W	STE5	2	0.34	0.695	2.04412
YDR103W	STE5	3	0.429	0.88	2.05128
YDR104C	SPO71	1	0.367	1.671	4.55313	4.04762	1.39813
YDR104C	SPO71	2	0.571	1.314	2.30123
YDR104C	SPO71	3	0.147	0.595	4.04762
YDR108W	GSG1	1	0.616	2.587	4.19968	2.87427	1.0558
YDR108W	GSG1	2	0.341	0.846	2.48094
YDR108W	GSG1	3	0.342	0.983	2.87427
YDR119W	YDR119W	1	0.6	2.242	3.73667	3.33134	1.20338
YDR119W	YDR119W	2	0.454	1.058	2.3304
YDR119W	YDR119W	3	0.335	1.116	3.33134
YDR120C	TRM1	1	0.478	1.228	2.56904	1.82158	0.599702
YDR120C	TRM1	2	0.529	0.58	1.09641
YDR120C	TRM1	3	0.241	0.439	1.82158
YDR123C	INO2	1	0.717	1.863	2.59833	2.3194	0.841308
YDR123C	INO2	2	0.598	1.387	2.3194
YDR123C	INO2	3	0.771	1.584	2.05447
YDR125C	ECM18	1	0.042	0.408	9.71429	9.71429	2.2736
YDR125C	ECM18	2	0.039	0.234	6
YDR125C	ECM18	3	0.008	0.181	22.625
YDR129C	SAC6	1	0.152	0.695	4.57237	4.57237	1.52003
YDR129C	SAC6	2	0.245	0.549	2.24082
YDR129C	SAC6	3	0.018	0.174	9.66667
YDR133C	YDR133C	1	0.29	1.04	3.58621	3.58621	1.2771
YDR133C	YDR133C	2	0.296	0.983	3.32095
YDR133C	YDR133C	3	0.048	0.348	7.25
YDR134C	YDR134C	1	0.338	0.981	2.90237	2.91304	1.0692
YDR134C	YDR134C	2	0.299	0.871	2.91304
YDR134C	YDR134C	3	0.169	0.86	5.08876
YDR142C	PEX7	1	0.247	1.225	4.95951	6.13386	1.81382
YDR142C	PEX7	2	0.127	0.779	6.13386
YDR142C	PEX7	3	0.009	0.427	47.4444
YDR144C	MKC7	1	0.434	1.421	3.27419	2.52128	0.924765
YDR144C	MKC7	2	0.188	0.474	2.52128
YDR144C	MKC7	3	0.387	0.653	1.68734
YDR146C	SWI5	1	0	0.125	NA	117	4.76217
YDR146C	SWI5	2	0.001	0.117	117
YDR146C	SWI5	3	0	0.129	NA
YDR149C	YDR149C	1	0.432	1.473	3.40972	3.67763	1.30227
YDR149C	YDR149C	2	0.152	0.559	3.67763
YDR149C	YDR149C	3	0.127	0.719	5.66142
YDR150W	NUM1	1	0.409	1.396	3.4132	3.4132	1.22765
YDR150W	NUM1	2	0.171	0.396	2.31579
YDR150W	NUM1	3	0.134	0.719	5.36567
YDR152W	GIR2	1	0.431	0.409	0.948956	0.948956	-0.0523929
YDR152W	GIR2	2	0.446	0.216	0.484305
YDR152W	GIR2	3	0.188	0.197	1.04787
YDR155C	CPR1	1	0.422	1.729	4.09716	3.53516	1.26276
YDR155C	CPR1	2	0.367	1.077	2.9346
YDR155C	CPR1	3	0.256	0.905	3.53516
YDR169C	STB3	1	0.477	1.509	3.16352	2.26465	0.81742
YDR169C	STB3	2	0.529	1.198	2.26465
YDR169C	STB3	3	0.477	0.829	1.73795
YDR173C	ARG82	1	0.48	0.798	1.6625	1.98089	0.683547
YDR173C	ARG82	2	0.471	0.933	1.98089
YDR173C	ARG82	3	0.638	1.385	2.17085
YDR174W	HMO1	1	0.123	0.301	2.44715	-55.7764	#NUM!
YDR174W	HMO1	2	0	0.114	NA
YDR174W	HMO1	3	-0.001	0.114	-114
YDR178W	SDH4	1	0.205	1.145	5.58537	2.72458	1.00231
YDR178W	SDH4	2	0.236	0.643	2.72458
YDR178W	SDH4	3	-0.001	0.135	-135
YDR179C	CSN9	1	0.242	1.005	4.15289	4.15289	1.42381
YDR179C	CSN9	2	0.224	0.603	2.69196
YDR179C	CSN9	3	0.123	0.656	5.33333
YDR184C	ATC1	1	0.408	0.722	1.76961	1.76961	0.570758
YDR184C	ATC1	2	0.555	0.498	0.897297
YDR184C	ATC1	3	0.163	0.485	2.97546
YDR195W	REF2	1	0	0.128	NA	124	4.82028
YDR195W	REF2	2	0	0.107	NA
YDR195W	REF2	3	0.001	0.124	124
YDR200C	VPS64	1	0.036	0.205	5.69444	5.69444	1.73949
YDR200C	VPS64	2	0.2	0.314	1.57
YDR200C	VPS64	3	0.003	0.128	42.6667
YDR204W	COQ4	1	0.004	0.127	31.75	-106	#NUM!
YDR204W	COQ4	2	-0.001	0.106	-106
YDR204W	COQ4	3	-0.001	0.118	-118
YDR205W	MSC2	1	0.366	1.271	3.47268	3.23353	1.17358
YDR205W	MSC2	2	0.243	0.499	2.0535
YDR205W	MSC2	3	0.167	0.54	3.23353
YDR207C	UME6	1	-0.001	0.111	-111	-113.5	#NUM!
YDR207C	UME6	2	0	0.105	NA
YDR207C	UME6	3	-0.001	0.116	-116
YDR210W	YDR210W	1	0.449	1.259	2.80401	2.59687	0.954309
YDR210W	YDR210W	2	0.32	0.831	2.59687
YDR210W	YDR210W	3	0.358	0.57	1.59218
YDR213W	UPC2	1	0.524	1.167	2.2271	1.92723	0.656086
YDR213W	UPC2	2	0.476	0.439	0.922269
YDR213W	UPC2	3	0.481	0.927	1.92723
YDR214W	AHA1	1	0.661	1.293	1.95613	1.78936	0.581856
YDR214W	AHA1	2	0.451	0.807	1.78936
YDR214W	AHA1	3	0.717	0.68	0.948396
YDR216W	ADR1	1	0.381	1.231	3.23097	3.33948	1.20582
YDR216W	ADR1	2	0.271	0.905	3.33948
YDR216W	ADR1	3	0.012	0.447	37.25
YDR218C	SPR28	1	0.211	0.873	4.13744	4.13744	1.42008
YDR218C	SPR28	2	0.434	0.788	1.81567
YDR218C	SPR28	3	0.009	0.236	26.2222
YDR227W	SIR4	1	-0.001	0.122	-122	-122	#NUM!
YDR227W	SIR4	2	0	0.108	NA
YDR227W	SIR4	3	0	0.135	NA
YDR229W	IVY1	1	0.525	1.203	2.29143	2.29143	0.829175
YDR229W	IVY1	2	0.363	0.77	2.12121
YDR229W	IVY1	3	0.26	0.875	3.36538
YDR231C	COX20	1	0.001	0.129	129	87	4.46591
YDR231C	COX20	2	0	0.109	NA
YDR231C	COX20	3	0.003	0.135	45
YDR241W	YDR241W	1	0	0.124	NA	#NUM!	#NUM!
YDR241W	YDR241W	2	0	0.11	NA
YDR241W	YDR241W	3	0	0.123	NA
YDR242W	AMD2	1	0.476	1.18	2.47899	2.47899	0.907852
YDR242W	AMD2	2	0.376	0.77	2.04787
YDR242W	AMD2	3	0.186	0.537	2.8871
YDR244W	PEX5	1	0.376	1.299	3.45479	2.98851	1.09477
YDR244W	PEX5	2	0.391	0.635	1.62404
YDR244W	PEX5	3	0.174	0.52	2.98851
YDR245W	MNN10	1	0.006	0.146	24.3333	24.3333	3.19185
YDR245W	MNN10	2	-0.001	0.111	-111
YDR245W	MNN10	3	0.001	0.12	120
YDR247W	VHS1	1	0.398	1.247	3.13317	3.13317	1.14204
YDR247W	VHS1	2	0.148	0.73	4.93243
YDR247W	VHS1	3	0.354	0.571	1.61299
YDR253C	MET32	1	0.449	1.468	3.26949	3.26949	1.18463
YDR253C	MET32	2	0.249	0.938	3.76707
YDR253C	MET32	3	0.366	0.891	2.43443
YDR259C	YAP6	1	0.002	0.111	55.5	-24.75	#NUM!
YDR259C	YAP6	2	-0.001	0.105	-105
YDR259C	YAP6	3	0	0.125	NA
YDR261C	EXG2	1	0.105	0.799	7.60952	7.60952	2.0294
YDR261C	EXG2	2	0.242	0.803	3.31818
YDR261C	EXG2	3	0.047	0.635	13.5106
YDR261W-A	YDR261W-A	1	0	0.121	NA	#NUM!	#NUM!
YDR261W-A	YDR261W-A	2	0	0.118	NA
YDR261W-A	YDR261W-A	3	0	0.143	NA
YDR262W	YDR262W	1	0.392	0.927	2.3648	2.3648	0.860692
YDR262W	YDR262W	2	0.529	1.187	2.24386
YDR262W	YDR262W	3	0.094	0.659	7.01064
YDR265W	PEX10	1	0.329	1.037	3.15198	3.15198	1.14803
YDR265W	PEX10	2	0.524	1.281	2.44466
YDR265W	PEX10	3	0.154	0.821	5.33117
YDR270W	CCC2	1	0.221	1.073	4.8552	4.8552	1.58005
YDR270W	CCC2	2	0.355	1.249	3.51831
YDR270W	CCC2	3	0.022	0.814	37
YDR273W	DON1	1	0.255	0.772	3.02745	3.02745	1.10772
YDR273W	DON1	2	0.351	0.876	2.49573
YDR273W	DON1	3	0.098	0.965	9.84694
YDR276C	PMP3	1	0.466	0.882	1.8927	1.8927	0.638006
YDR276C	PMP3	2	0.457	0.822	1.79869
YDR276C	PMP3	3	0.135	0.671	4.97037
YDR277C	MTH1	1	0.224	0.806	3.59821	4.75141	1.55844
YDR277C	MTH1	2	0.177	0.841	4.75141
YDR277C	MTH1	3	0.058	0.739	12.7414
YDR279W	RNH202	1	0.257	1.254	4.87938	4.87938	1.58502
YDR279W	RNH202	2	0.184	0.966	5.25
YDR279W	RNH202	3	0.231	1.002	4.33766
YDR281C	PHM6	1	0	0.113	NA	-126	#NUM!
YDR281C	PHM6	2	0	0.106	NA
YDR281C	PHM6	3	-0.001	0.126	-126
YDR283C	GCN2	1	-0.002	0.11	-55	-55	#NUM!
YDR283C	GCN2	2	-0.002	0.103	-51.5
YDR283C	GCN2	3	-0.002	0.169	-84.5
YDR284C	DPP1	1	0.381	1.075	2.82152	3.17254	1.15453
YDR284C	DPP1	2	0.371	1.369	3.69003
YDR284C	DPP1	3	0.284	0.901	3.17254
YDR285W	ZIP1	1	0.161	0.805	5	5	1.60944
YDR285W	ZIP1	2	0.282	0.995	3.52837
YDR285W	ZIP1	3	0.024	0.155	6.45833
YDR294C	DPL1	1	0.369	0.877	2.37669	2.37669	0.86571
YDR294C	DPL1	2	0.377	0.811	2.15119
YDR294C	DPL1	3	0.004	0.415	103.75
YDR297W	SUR2	1	0.279	1.188	4.25806	4.0904	1.40864
YDR297W	SUR2	2	0.377	1.309	3.47215
YDR297W	SUR2	3	0.177	0.724	4.0904
YDR300C	PRO1	1	0	0.124	NA	#NUM!	#NUM!
YDR300C	PRO1	2	0	0.109	NA
YDR300C	PRO1	3	0	0.123	NA
YDR306C	YDR306C	1	0.197	0.8	4.06091	4.06091	1.40141
YDR306C	YDR306C	2	0.452	1.066	2.35841
YDR306C	YDR306C	3	0.092	0.707	7.68478
YDR309C	GIC2	1	0.344	0.707	2.05523	2.05523	0.720389
YDR309C	GIC2	2	0.521	0.967	1.85605
YDR309C	GIC2	3	0.067	0.482	7.19403
YDR310C	SUM1	1	0.231	0.873	3.77922	3.77922	1.32952
YDR310C	SUM1	2	0.324	0.91	2.80864
YDR310C	SUM1	3	0.131	0.708	5.40458
YDR312W	SSF2	1	0.376	0.778	2.06915	2.10764	0.745568
YDR312W	SSF2	2	0.288	0.607	2.10764
YDR312W	SSF2	3	0.136	0.489	3.59559
YDR316W-A	YDR316W-A	1	-0.002	0.115	-57.5	29.75	3.39283
YDR316W-A	YDR316W-A	2	0	0.107	NA
YDR316W-A	YDR316W-A	3	0.001	0.117	117
YDR329C	PEX3	1	0.418	1.089	2.60526	1.6247	0.485325
YDR329C	PEX3	2	0.421	0.684	1.6247
YDR329C	PEX3	3	0.567	0.87	1.53439
YDR330W	UBX5	1	0.471	1.053	2.23567	1.80899	0.592768
YDR330W	UBX5	2	0.445	0.805	1.80899
YDR330W	UBX5	3	0.468	0.815	1.74145
YDR332W	YDR332W	1	0.627	1.078	1.7193	2.29295	0.82984
YDR332W	YDR332W	2	0.454	1.041	2.29295
YDR332W	YDR332W	3	0.494	1.157	2.34211
YDR333C	YDR333C	1	0.192	0.95	4.94792	3.08424	1.1263
YDR333C	YDR333C	2	0.368	1.135	3.08424
YDR333C	YDR333C	3	0.328	0.943	2.875
YDR336W	YDR336W	1	0.129	0.74	5.73643	5.73643	1.74684
YDR336W	YDR336W	2	0.507	1.321	2.60552
YDR336W	YDR336W	3	0.062	0.684	11.0323
YDR342C	HXT7	1	-0.001	0.12	-120	-41.625	#NUM!
YDR342C	HXT7	2	0	0.113	NA
YDR342C	HXT7	3	0.004	0.147	36.75
YDR343C	HXT6	1	0.001	0.119	119	74.75	4.31415
YDR343C	HXT6	2	0	0.121	NA
YDR343C	HXT6	3	0.004	0.122	30.5
YDR345C	HXT3	1	0	0.117	NA	#NUM!	#NUM!
YDR345C	HXT3	2	0	0.118	NA
YDR345C	HXT3	3	0	0.127	NA
YDR348C	YDR348C	1	0.461	0.766	1.66161	2.5	0.916291
YDR348C	YDR348C	2	0.358	0.895	2.5
YDR348C	YDR348C	3	0.042	0.45	10.7143
YDR351W	SBE2	1	0.522	0.825	1.58046	2.39145	0.871899
YDR351W	SBE2	2	0.304	0.727	2.39145
YDR351W	SBE2	3	0.158	0.651	4.12025
YDR358W	GGA1	1	0.258	0.985	3.81783	3.39367	1.22191
YDR358W	GGA1	2	0.37	0.888	2.4
YDR358W	GGA1	3	0.221	0.75	3.39367
YDR359C	VID21	1	0.004	0.141	35.25	30	3.4012
YDR359C	VID21	2	0.004	0.12	30
YDR359C	VID21	3	0.007	0.2	28.5714
YDR363W-A	SEM1	1	0.334	0.597	1.78743	1.78743	0.580776
YDR363W-A	SEM1	2	0.473	0.796	1.68288
YDR363W-A	SEM1	3	0.288	0.844	2.93056
YDR365W-A	YDR365W-A	1	0.425	0.788	1.85412	1.73378	0.550304
YDR365W-A	YDR365W-A	2	0.615	0.864	1.40488
YDR365W-A	YDR365W-A	3	0.447	0.775	1.73378
YDR368W	YPR1	1	0.55	1.598	2.90545	2.73611	1.00654
YDR368W	YPR1	2	0.432	1.182	2.73611
YDR368W	YPR1	3	0.519	1.237	2.38343
YDR370C	YDR370C	1	0.33	1.215	3.68182	3.68182	1.30341
YDR370C	YDR370C	2	0.432	1.319	3.05324
YDR370C	YDR370C	3	0.279	1.359	4.87097
YDR371W	CTS2	1	0.196	0.774	3.94898	3.94898	1.37346
YDR371W	CTS2	2	0.475	1.209	2.54526
YDR371W	CTS2	3	0.152	0.922	6.06579
YDR377W	ATP17	1	-0.001	0.118	-118	-105	#NUM!
YDR377W	ATP17	2	-0.001	0.105	-105
YDR377W	ATP17	3	0.002	0.125	62.5
YDR379W	RGA2	1	0.114	0.94	8.24561	6.28571	1.83828
YDR379W	RGA2	2	0.154	0.968	6.28571
YDR379W	RGA2	3	0.245	1.261	5.14694
YDR383C	NKP1	1	0.385	1.043	2.70909	2.70909	0.996613
YDR383C	NKP1	2	0.601	1.098	1.82696
YDR383C	NKP1	3	0.359	1.082	3.01393
YDR384C	ATO3	1	0.534	1.223	2.29026	2.34771	0.85344
YDR384C	ATO3	2	0.425	0.998	2.34824
YDR384C	ATO3	3	0.371	0.871	2.34771
YDR385W	EFT2	1	0.499	0.97	1.94389	1.94389	0.66469
YDR385W	EFT2	2	0.472	0.828	1.75424
YDR385W	EFT2	3	0.291	0.614	2.10997
YDR386W	MUS81	1	0.502	1.242	2.4741	1.50859	0.411176
YDR386W	MUS81	2	0.582	0.878	1.50859
YDR386W	MUS81	3	0.519	0.743	1.4316
YDR388W	RVS167	1	0.396	0.929	2.34596	2.34596	0.852695
YDR388W	RVS167	2	0.465	0.766	1.64731
YDR388W	RVS167	3	0.268	0.866	3.23134
YDR389W	SAC7	1	0.442	0.772	1.74661	1.65111	0.501445
YDR389W	SAC7	2	0.562	0.61	1.08541
YDR389W	SAC7	3	0.407	0.672	1.65111
YDR391C	YDR391C	1	0.616	1.489	2.41721	2.16667	0.77319
YDR391C	YDR391C	2	0.492	1.066	2.16667
YDR391C	YDR391C	3	0.494	1.04	2.10526
YDR392W	SPT3	1	0.398	1.032	2.59296	2.59296	0.952802
YDR392W	SPT3	2	0.501	0.964	1.92415
YDR392W	SPT3	3	0.3	1.02	3.4
YDR395W	SXM1	1	0	0.151	NA	#NUM!	#NUM!
YDR395W	SXM1	2	0	0.166	NA
YDR395W	SXM1	3	0	0.148	NA
YDR399W	HPT1	1	0.33	2.784	8.43636	8.43636	2.13255
YDR399W	HPT1	2	0.323	2.822	8.73684
YDR399W	HPT1	3	0.326	1.4	4.29448
YDR409W	SIZ1	1	0.422	3.123	7.40047	7.04835	1.95279
YDR409W	SIZ1	2	0.455	3.207	7.04835
YDR409W	SIZ1	3	0.563	1.783	3.16696
YDR410C	STE14	1	0.473	3.287	6.94926	7.26471	1.98303
YDR410C	STE14	2	0.452	3.37	7.45575
YDR410C	STE14	3	0.51	3.705	7.26471
YDR420W	HKR1	1	0.48	5	10.4167	7.51464	2.01685
YDR420W	HKR1	2	0.478	3.592	7.51464
YDR420W	HKR1	3	0.763	5	6.55308
YDR421W	ARO80	1	0.585	5	8.54701	8.10373	2.09232
YDR421W	ARO80	2	0.617	5	8.10373
YDR421W	ARO80	3	0.839	2.135	2.5447
YDR422C	SIP1	1	0.602	3.294	5.47176	4.68371	1.54409
YDR422C	SIP1	2	0.801	3.426	4.27715
YDR422C	SIP1	3	0.743	3.48	4.68371
YDR423C	CAD1	1	0.477	3.376	7.07757	7.07757	1.95693
YDR423C	CAD1	2	0.619	5	8.07754
YDR423C	CAD1	3	0.858	5	5.82751
YDR436W	PPZ2	1	0.56	5	8.92857	5.91716	1.77786
YDR436W	PPZ2	2	0.845	5	5.91716
YDR436W	PPZ2	3	0.734	1.603	2.18392
YDR440W	DOT1	1	0.558	5	8.96057	7.89889	2.06672
YDR440W	DOT1	2	0.633	5	7.89889
YDR440W	DOT1	3	0.575	0.83	1.44348
YDR441C	APT2	1	0.552	5	9.05797	1.9594	0.672641
YDR441C	APT2	2	0.726	1.067	1.4697
YDR441C	APT2	3	0.739	1.448	1.9594
YDR443C	SSN2	1	0.352	3.205	9.10511	2.47234	0.905165
YDR443C	SSN2	2	0.47	1.162	2.47234
YDR443C	SSN2	3	0.369	0.891	2.41463
YDR445C	YDR445C	1	0.29	3.527	12.1621	12.1621	2.49832
YDR445C	YDR445C	2	0.409	5	12.2249
YDR445C	YDR445C	3	0.465	5	10.7527
YDR446W	ECM11	1	0.24	3.051	12.7125	12.7125	2.54259
YDR446W	ECM11	2	0.376	5	13.2979
YDR446W	ECM11	3	0.516	3.825	7.41279
YDR451C	YHP1	1	0.293	5	17.0648	9.03618	2.20124
YDR451C	YHP1	2	0.387	3.497	9.03618
YDR451C	YHP1	3	0.44	2.948	6.7
YDR456W	NHX1	1	0.454	5	11.0132	8.21018	2.10537
YDR456W	NHX1	2	0.377	2.959	7.84881
YDR456W	NHX1	3	0.609	5	8.21018
YDR461W	MFA1	1	-0.001	0.155	-155	-155	#NUM!
YDR461W	MFA1	2	-0.001	0.157	-157
YDR461W	MFA1	3	-0.001	0.14	-140
YDR463W	STP1	1	0	0.154	NA	#NUM!	#NUM!
YDR463W	STP1	2	0	0.159	NA
YDR463W	STP1	3	0	0.138	NA
YDR466W	PKH3	1	0.448	5	11.1607	8.02568	2.08265
YDR466W	PKH3	2	0.69	3.881	5.62464
YDR466W	PKH3	3	0.623	5	8.02568
YDR476C	YDR476C	1	0.514	5	9.72763	5.96659	1.78618
YDR476C	YDR476C	2	0.838	5	5.96659
YDR476C	YDR476C	3	0.676	2.883	4.26479
YDR483W	KRE2	1	0.005	0.154	30.8	#DIV/0!	#DIV/0!
YDR483W	KRE2	2	0.002	0.157	78.5
YDR483W	KRE2	3	0	0.14	NA
YDR486C	VPS60	1	0.511	5	9.78474	5.84369	1.76536
YDR486C	VPS60	2	0.531	3.103	5.84369
YDR486C	VPS60	3	0.617	3.089	5.00648
YDR490C	PKH1	1	0.473	5	10.5708	7.27802	1.98486
YDR490C	PKH1	2	0.687	5	7.27802
YDR490C	PKH1	3	0.668	1.46	2.18563
YDR492W	IZH1	1	0.457	5	10.9409	3.46649	1.24314
YDR492W	IZH1	2	0.373	1.293	3.46649
YDR492W	IZH1	3	0.475	1.265	2.66316
YDR496C	PUF6	1	0.203	3.045	15	4.59055	1.524
YDR496C	PUF6	2	0.306	1.189	3.88562
YDR496C	PUF6	3	0.381	1.749	4.59055
YDR497C	ITR1	1	0.212	3.002	14.1604	10.142	2.31668
YDR497C	ITR1	2	0.34	2.857	8.40294
YDR497C	ITR1	3	0.493	5	10.142
YDR500C	RPL37B	1	0.268	3.59	13.3955	9.60573	2.26236
YDR500C	RPL37B	2	0.279	2.68	9.60573
YDR500C	RPL37B	3	0.396	3.708	9.36364
YDR507C	GIN4	1	0.184	2.997	16.288	7.98567	2.07765
YDR507C	GIN4	2	0.269	1.653	6.14498
YDR507C	GIN4	3	0.349	2.787	7.98567
YDR508C	GNP1	1	0.287	3.301	11.5017	8.85255	2.18071
YDR508C	GNP1	2	0.373	3.302	8.85255
YDR508C	GNP1	3	0.595	5	8.40336
YDR509W	YDR509W	1	0.281	3.118	11.0961	9.09146	2.20734
YDR509W	YDR509W	2	0.328	2.982	9.09146
YDR509W	YDR509W	3	0.387	3.11	8.03618
YDR513W	GRX2	1	0.367	3.346	9.11717	9.11717	2.21016
YDR513W	GRX2	2	0.455	3.528	7.75385
YDR513W	GRX2	3	0.516	5	9.68992
YDR520C	YDR520C	1	0	0.145	NA	-138	#NUM!
YDR520C	YDR520C	2	-0.001	0.144	-144
YDR520C	YDR520C	3	-0.001	0.132	-132
YDR522C	SPS2	1	0.639	5	7.82473	7.82473	2.05729
YDR522C	SPS2	2	0.697	5	7.1736
YDR522C	SPS2	3	0.615	5	8.13008
YDR523C	SPS1	1	0	0.163	NA	-11.5	#NUM!
YDR523C	SPS1	2	-0.001	0.15	-150
YDR523C	SPS1	3	0.001	0.127	127
YDR525W-A	SNA2	1	0.485	5	10.3093	7.17228	1.97022
YDR525W-A	SNA2	2	0.534	3.83	7.17228
YDR525W-A	SNA2	3	0.689	3.7	5.3701
YDR528W	HLR1	1	0.516	3.884	7.52713	1.86271	0.622032
YDR528W	HLR1	2	0.539	1.004	1.86271
YDR528W	HLR1	3	0.77	1.404	1.82338
YDR534C	FIT1	1	0.201	3.161	15.7264	10.0752	2.31008
YDR534C	FIT1	2	0.363	1.286	3.5427
YDR534C	FIT1	3	0.359	3.617	10.0752
YDR542W	YDR542W	1	-0.001	0.138	-138	-143	#NUM!
YDR542W	YDR542W	2	-0.001	0.148	-148
YDR542W	YDR542W	3	0	0.132	NA
YDR543C	YDR543C	1	0.001	0.162	162	-125	#NUM!
YDR543C	YDR543C	2	-0.001	0.154	-154
YDR543C	YDR543C	3	-0.001	0.125	-125
YEL004W	YEA4	1	0.21	2.923	13.919	10.0251	2.30509
YEL004W	YEA4	2	0.319	3.198	10.0251
YEL004W	YEA4	3	0.34	3.292	9.68235
YEL009C	GCN4	1	0.182	0.247	1.35714	1.35714	0.305382
YEL009C	GCN4	2	0.296	0.318	1.07432
YEL009C	GCN4	3	0.225	0.405	1.8
YEL012W	UBC8	1	0.228	2.86	12.5439	10.0197	2.30455
YEL012W	UBC8	2	0.305	3.056	10.0197
YEL012W	UBC8	3	1.088	5	4.59559
YEL017C-A	PMP2	1	0.306	3.322	10.8562	9.3633	2.2368
YEL017C-A	PMP2	2	0.546	3.613	6.61722
YEL017C-A	PMP2	3	0.534	5	9.3633
YEL027W	CUP5	1	0	0.148	NA	67.5	4.21213
YEL027W	CUP5	2	0	0.156	NA
YEL027W	CUP5	3	0.002	0.135	67.5
YEL029C	BUD16	1	0	0.137	NA	-175	#NUM!
YEL029C	BUD16	2	-0.001	0.223	-223
YEL029C	BUD16	3	-0.001	0.127	-127
YEL030W	ECM10	1	0.481	5	10.395	8.60585	2.15244
YEL030W	ECM10	2	0.581	5	8.60585
YEL030W	ECM10	3	0.621	5	8.05153
YEL033W	YEL033W	1	0.558	5	8.96057	5.32171	1.67179
YEL033W	YEL033W	2	0.631	3.358	5.32171
YEL033W	YEL033W	3	0.644	1.195	1.85559
YEL040W	UTR2	1	0.548	5	9.12409	1.93068	0.65787
YEL040W	UTR2	2	0.577	1.114	1.93068
YEL040W	UTR2	3	0.782	1.405	1.79668
YEL042W	GDA1	1	0.275	5	18.1818	14.6199	2.68238
YEL042W	GDA1	2	0.319	1.33	4.16928
YEL042W	GDA1	3	0.342	5	14.6199
YEL045C	YEL045C	1	0	0.144	NA	-155	#NUM!
YEL045C	YEL045C	2	0	0.144	NA
YEL045C	YEL045C	3	-0.001	0.155	-155
YEL046C	GLY1	1	0	0.172	NA	-138	#NUM!
YEL046C	GLY1	2	-0.001	0.138	-138
YEL046C	GLY1	3	0	0.14	NA
YEL048C	YEL048C	1	0.284	3.542	12.4718	12.4718	2.52347
YEL048C	YEL048C	2	0.4	3.266	8.165
YEL048C	YEL048C	3	0.379	5	13.1926
YEL060C	PRB1	1	0.235	2.481	10.5574	10.5574	2.35683
YEL060C	PRB1	2	0.282	2.414	8.56028
YEL060C	PRB1	3	0.32	5	15.625
YEL065W	SIT1	1	0.264	2.502	9.47727	9.47727	2.2489
YEL065W	SIT1	2	0.289	2.409	8.33564
YEL065W	SIT1	3	0.388	3.968	10.2268
YEL069C	HXT13	1	-0.001	0.133	-133	-135	#NUM!
YEL069C	HXT13	2	-0.001	0.137	-137
YEL069C	HXT13	3	0	0.125	NA
YEL071W	DLD3	1	0.321	3.371	10.5016	9.25926	2.22562
YEL071W	DLD3	2	0.483	3.333	6.90062
YEL071W	DLD3	3	0.54	5	9.25926
YEL074W	YEL074W	1	-0.001	0.131	-131	-131	#NUM!
YEL074W	YEL074W	2	-0.001	0.136	-136
YEL074W	YEL074W	3	-0.001	0.129	-129
YER004W	FMP52	1	0.547	5	9.14077	7.54148	2.02042
YER004W	FMP52	2	0.625	3.874	6.1984
YER004W	FMP52	3	0.663	5	7.54148
YER011W	TIR1	1	0.435	3.492	8.02759	7.06897	1.95571
YER011W	TIR1	2	0.493	3.485	7.06897
YER011W	TIR1	3	0.653	1.692	2.59112
YER014C-A	BUD25	1	0	0.181	NA	72.75	4.28703
YER014C-A	BUD25	2	0.004	0.291	72.75
YER014C-A	BUD25	3	0	0.125	NA
YER017C	AFG3	1	0.001	0.16	160	107	4.67283
YER017C	AFG3	2	0.002	0.214	107
YER017C	AFG3	3	0.034	1.423	41.8529
YER026C	CHO1	1	0.227	3.373	14.859	14.859	2.69861
YER026C	CHO1	2	0.318	1.446	4.54717
YER026C	CHO1	3	0.186	2.986	16.0538
YER027C	GAL83	1	0.422	2.336	5.53555	4.34286	1.46853
YER027C	GAL83	2	0.43	1.346	3.13023
YER027C	GAL83	3	0.315	1.368	4.34286
YER028C	MIG3	1	0.395	1.589	4.02278	6.28205	1.8377
YER028C	MIG3	2	0.312	1.96	6.28205
YER028C	MIG3	3	0.349	2.396	6.86533
YER029C	SMB1	1	0	0.139	NA	-134	#NUM!
YER029C	SMB1	2	0	0.149	NA
YER029C	SMB1	3	-0.001	0.134	-134
YER032W	FIR1	1	0	0.146	NA	-83	#NUM!
YER032W	FIR1	2	-0.001	0.232	-232
YER032W	FIR1	3	0.002	0.132	66
YER035W	EDC2	1	0.306	3.496	11.4248	10.5485	2.35599
YER035W	EDC2	2	0.396	3.117	7.87121
YER035W	EDC2	3	0.474	5	10.5485
YER045C	ACA1	1	0.476	3.472	7.29412	7.29412	1.98707
YER045C	ACA1	2	0.534	3.31	6.1985
YER045C	ACA1	3	0.489	5	10.2249
YER053C	PIC2	1	0.483	3.386	7.01035	7.01035	1.94739
YER053C	PIC2	2	0.53	3.046	5.74717
YER053C	PIC2	3	0.524	5	9.54198
YER056C	FCY2	1	0.5	3.592	7.184	7.06911	1.95574
YER056C	FCY2	2	0.463	3.273	7.06911
YER056C	FCY2	3	0.558	3.297	5.9086
YER058W	PET117	1	0.151	2	13.245	10.2073	2.3231
YER058W	PET117	2	0.193	1.97	10.2073
YER058W	PET117	3	0.123	0.757	6.15447
YER060W-A	FCY22	1	0.589	3.549	6.02547	2.03901	0.712465
YER060W-A	FCY22	2	0.637	1.035	1.6248
YER060W-A	FCY22	3	0.769	1.568	2.03901
YER062C	HOR2	1	0.405	5	12.3457	4.38028	1.47711
YER062C	HOR2	2	0.601	2.213	3.6822
YER062C	HOR2	3	0.426	1.866	4.38028
YER067W	YER067W	1	0.324	3.783	11.6759	11.6759	2.45753
YER067W	YER067W	2	0.324	1.232	3.80247
YER067W	YER067W	3	0.252	5	19.8413
YER068W	MOT2	1	0	0.168	NA	-157	#NUM!
YER068W	MOT2	2	-0.001	0.157	-157
YER068W	MOT2	3	0	0.134	NA
YER071C	YER071C	1	0.464	3.447	7.42888	10.1216	2.31467
YER071C	YER071C	2	0.27	2.972	11.0074
YER071C	YER071C	3	0.329	3.33	10.1216
YER072W	VTC1	1	0.4	3.785	9.4625	9.4625	2.24734
YER072W	VTC1	2	0.304	3.178	10.4539
YER072W	VTC1	3	0.392	2.837	7.23724
YER075C	PTP3	1	0.509	5	9.82318	8.82192	2.17724
YER075C	PTP3	2	0.365	3.22	8.82192
YER075C	PTP3	3	0.386	3.237	8.38601
YER081W	SER3	1	0.498	5	10.0402	10.0402	2.30659
YER081W	SER3	2	0.296	3.032	10.2432
YER081W	SER3	3	0.454	3.953	8.70705
YER083C	GET2	1	0.002	0.143	71.5	-129	#NUM!
YER083C	GET2	2	-0.001	0.325	-325
YER083C	GET2	3	-0.001	0.129	-129
YER089C	PTC2	1	0.587	3.161	5.38501	3.94574	1.37264
YER089C	PTC2	2	0.387	1.527	3.94574
YER089C	PTC2	3	0.434	1.052	2.42396
YER095W	RAD51	1	0.44	5	11.3636	4.87405	1.58392
YER095W	RAD51	2	0.524	2.554	4.87405
YER095W	RAD51	3	0.44	1.4	3.18182
YER107C	GLE2	1	0.68	5	7.35294	3.16282	1.15147
YER107C	GLE2	2	0.506	1.4	2.7668
YER107C	GLE2	3	0.694	2.195	3.16282
YER111C	SWI4	1	0.001	0.155	155	189.5	5.24439
YER111C	SWI4	2	0.001	0.224	224
YER111C	SWI4	3	0	0.117	NA
YER114C	BOI2	1	0	0.14	NA	40	3.68888
YER114C	BOI2	2	0.001	0.143	143
YER114C	BOI2	3	-0.002	0.126	-63
YER117W	RPL23B	1	0.42	3.922	9.3381	2.49356	0.913712
YER117W	RPL23B	2	0.263	0.402	1.52852
YER117W	RPL23B	3	0.233	0.581	2.49356
YER118C	SHO1	1	0.536	5	9.32836	5.04533	1.61846
YER118C	SHO1	2	0.596	1.665	2.79362
YER118C	SHO1	3	0.353	1.781	5.04533
YER123W	YCK3	1	-0.001	0.142	-142	-139	#NUM!
YER123W	YCK3	2	0	0.151	NA
YER123W	YCK3	3	-0.001	0.136	-136
YER129W	SAK1	1	0.457	5	10.9409	10.9409	2.39251
YER129W	SAK1	2	0.291	3.204	11.0103
YER129W	SAK1	3	0.376	2.66	7.07447
YER130C	YER130C	1	0.501	5	9.98004	9.98004	2.30059
YER130C	YER130C	2	0.358	3.761	10.5056
YER130C	YER130C	3	0.395	3.746	9.48354
YER137C	YER137C	1	0.637	5	7.84929	7.84929	2.06042
YER137C	YER137C	2	0.369	3.868	10.4824
YER137C	YER137C	3	0.417	1.735	4.16067
YER138C	YER138C	1	0.001	0.148	148	8.5	2.14007
YER138C	YER138C	2	0	0.257	NA
YER138C	YER138C	3	-0.001	0.131	-131
YER138W-A	YER138W-A	1	0.004	0.214	53.5	-125	#NUM!
YER138W-A	YER138W-A	2	-0.001	0.144	-144
YER138W-A	YER138W-A	3	-0.001	0.125	-125
YER139C	YER139C	1	0.584	5	8.56164	3.49401	1.25105
YER139C	YER139C	2	0.668	2.334	3.49401
YER139C	YER139C	3	0.552	1.536	2.78261
YER141W	COX15	1	0.183	2.63	14.3716	6.43023	1.86101
YER141W	COX15	2	0.172	1.106	6.43023
YER141W	COX15	3	0.17	0.916	5.38824
YER143W	DDI1	1	0.486	5	10.2881	2.54096	0.932541
YER143W	DDI1	2	0.647	1.644	2.54096
YER143W	DDI1	3	0.695	1.7	2.44604
YER144C	UBP5	1	0.309	0.736	2.38188	2.9573	1.08428
YER144C	UBP5	2	0.281	0.831	2.9573
YER144C	UBP5	3	0.673	2.119	3.14859
YER145C	FTR1	1	0.233	0.781	3.35193	2.90511	1.06647
YER145C	FTR1	2	0.454	0.927	2.04185
YER145C	FTR1	3	0.685	1.99	2.90511
YER149C	PEA2	1	0.307	0.752	2.44951	2.44951	0.895889
YER149C	PEA2	2	0.644	1.753	2.72205
YER149C	PEA2	3	1.101	1.608	1.46049
YER150W	SPI1	1	0.25	0.794	3.176	2.6694	0.981855
YER150W	SPI1	2	0.538	0.9	1.67286
YER150W	SPI1	3	0.853	2.277	2.6694
YER152C	YER152C	1	0.352	0.823	2.33807	2.33807	0.849325
YER152C	YER152C	2	0.738	1.398	1.89431
YER152C	YER152C	3	0.892	2.214	2.48206
YER153C	PET122	1	0.085	0.413	4.85882	3.82041	1.34036
YER153C	PET122	2	0.264	0.898	3.40152
YER153C	PET122	3	0.245	0.936	3.82041
YER155C	BEM2	1	0.143	0.587	4.1049	2.94186	1.07904
YER155C	BEM2	2	0.226	0.481	2.12832
YER155C	BEM2	3	0.43	1.265	2.94186
YER156C	YER156C	1	0.227	0.794	3.4978	2.55846	0.939406
YER156C	YER156C	2	0.618	1.337	2.16343
YER156C	YER156C	3	0.65	1.663	2.55846
YER159C-A	YER159C-A	1	-0.001	0.178	-178	-26.5	#NUM!
YER159C-A	YER159C-A	2	0	0.158	NA
YER159C-A	YER159C-A	3	0.001	0.125	125
YER160C	YER160C	1	0	0.143	NA	152	5.02388
YER160C	YER160C	2	0	0.154	NA
YER160C	YER160C	3	0.001	0.152	152
YER161C	SPT2	1	0.312	0.619	1.98397	1.98397	0.685102
YER161C	SPT2	2	0.525	1.154	2.1981
YER161C	SPT2	3	0.622	1.115	1.7926
YER162C	RAD4	1	0.464	0.701	1.51078	1.52747	0.423614
YER162C	RAD4	2	0.728	1.112	1.52747
YER162C	RAD4	3	0.672	1.287	1.91518
YER164W	CHD1	1	0.235	1.045	4.44681	4.05785	1.40065
YER164W	CHD1	2	0.242	0.982	4.05785
YER164W	CHD1	3	0.519	1.482	2.85549
YER166W	DNF1	1	0.254	2.739	10.7835	3.78311	1.33055
YER166W	DNF1	2	0.255	0.916	3.59216
YER166W	DNF1	3	0.521	1.971	3.78311
YER167W	BCK2	1	0.106	2.264	21.3585	3.26238	1.18246
YER167W	BCK2	2	0.27	0.771	2.85556
YER167W	BCK2	3	0.404	1.318	3.26238
YER169W	RPH1	1	0.251	2.914	11.6096	2.45614	0.898591
YER169W	RPH1	2	0.462	0.995	2.15368
YER169W	RPH1	3	0.57	1.4	2.45614
YER184C	YER184C	1	0.314	3.075	9.79299	3.19214	1.16069
YER184C	YER184C	2	0.57	1.145	2.00877
YER184C	YER184C	3	0.458	1.462	3.19214
YFL002W-A	YFL002W-A	1	-0.001	0.16	-160	-160	#NUM!
YFL002W-A	YFL002W-A	2	0	0.146	NA
YFL002W-A	YFL002W-A	3	0	0.138	NA
YFL004W	VTC2	1	0.388	3.126	8.0567	1.86017	0.62067
YFL004W	VTC2	2	0.647	0.957	1.47913
YFL004W	VTC2	3	0.801	1.49	1.86017
YFL011W	HXT10	1	0.15	2.614	17.4267	2.95	1.08181
YFL011W	HXT10	2	0.357	0.855	2.39496
YFL011W	HXT10	3	0.4	1.18	2.95
YFL014W	HSP12	1	0.326	3.242	9.94479	2.28967	0.828409
YFL014W	HSP12	2	0.701	1.254	1.78887
YFL014W	HSP12	3	0.794	1.818	2.28967
YFL019C	YFL019C	1	0.464	1.026	2.21121	2.10617	0.744871
YFL019C	YFL019C	2	0.667	0.984	1.47526
YFL019C	YFL019C	3	0.697	1.468	2.10617
YFL020C	PAU5	1	0.399	0.787	1.97243	1.89974	0.641715
YFL020C	PAU5	2	0.732	0.92	1.25683
YFL020C	PAU5	3	0.758	1.44	1.89974
YFL021W	GAT1	1	0.404	0.585	1.44802	1.60517	0.473227
YFL021W	GAT1	2	0.542	0.87	1.60517
YFL021W	GAT1	3	0.676	1.349	1.99556
YFL023W	BUD27	1	0.235	0.715	3.04255	2.66071	0.978595
YFL023W	BUD27	2	0.251	0.501	1.99602
YFL023W	BUD27	3	0.336	0.894	2.66071
YFL031W	HAC1	1	-0.002	0.145	-72.5	-70.5	#NUM!
YFL031W	HAC1	2	-0.002	0.141	-70.5
YFL031W	HAC1	3	0.002	0.136	68
YFL033C	RIM15	1	0.204	3.386	16.598	3.51007	1.25564
YFL033C	RIM15	2	0.322	1.074	3.3354
YFL033C	RIM15	3	0.447	1.569	3.51007
YFL042C	YFL042C	1	0.208	2.91	13.9904	2.18447	0.781371
YFL042C	YFL042C	2	0.588	0.939	1.59694
YFL042C	YFL042C	3	0.618	1.35	2.18447
YFL044C	YOD1	1	0.177	3.24	18.3051	2.12668	0.754562
YFL044C	YOD1	2	0.489	0.8	1.63599
YFL044C	YOD1	3	0.521	1.108	2.12668
YFL047W	RGD2	1	0.335	3.151	9.40597	2.61401	0.960886
YFL047W	RGD2	2	0.579	1.148	1.98273
YFL047W	RGD2	3	0.728	1.903	2.61401
YFL050C	ALR2	1	0.485	3.234	6.66804	2.29186	0.829362
YFL050C	ALR2	2	0.702	1.188	1.69231
YFL050C	ALR2	3	0.884	2.026	2.29186
YFL052W	YFL052W	1	0.534	2.691	5.03933	1.87013	0.626008
YFL052W	YFL052W	2	0.62	0.982	1.58387
YFL052W	YFL052W	3	0.616	1.152	1.87013
YFL055W	AGP3	1	0.417	2.906	6.96882	1.86128	0.621265
YFL055W	AGP3	2	0.694	1.123	1.61816
YFL055W	AGP3	3	0.656	1.221	1.86128
YFL066C	YFL066C	1	0	0.151	NA	#NUM!	#NUM!
YFL066C	YFL066C	2	0	0.126	NA
YFL066C	YFL066C	3	0	0.119	NA
YFR008W	FAR7	1	0.003	0.135	45	-57	#NUM!
YFR008W	FAR7	2	0	0.126	NA
YFR008W	FAR7	3	-0.001	0.159	-159
YFR014C	CMK1	1	0.431	0.603	1.39907	1.39907	0.335809
YFR014C	CMK1	2	0.698	0.869	1.24499
YFR014C	CMK1	3	0.672	1.36	2.02381
YFR016C	YFR016C	1	0.193	0.714	3.69948	2.93973	1.07832
YFR016C	YFR016C	2	0.332	0.804	2.42169
YFR016C	YFR016C	3	0.448	1.317	2.93973
YFR024C-A	LSB3	1	0.245	1.151	4.69796	3.064	1.11972
YFR024C-A	LSB3	2	0.25	0.766	3.064
YFR024C-A	LSB3	3	0.429	1.14	2.65734
YFR031C-A	RPL2A	1	0.579	2.592	4.47668	4.47668	1.49888
YFR031C-A	RPL2A	2	0.271	0.756	2.78967
YFR031C-A	RPL2A	3	0.332	1.497	4.50904
YFR038W	YFR038W	1	0.271	2.819	10.4022	2.15781	0.769094
YFR038W	YFR038W	2	0.606	1.096	1.80858
YFR038W	YFR038W	3	0.621	1.34	2.15781
YFR040W	SAP155	1	0.121	2.483	20.5207	2.02885	0.707467
YFR040W	SAP155	2	0.536	0.853	1.59142
YFR040W	SAP155	3	0.52	1.055	2.02885
YFR044C	YFR044C	1	0.314	3.271	10.4172	1.9837	0.684966
YFR044C	YFR044C	2	0.633	0.926	1.46288
YFR044C	YFR044C	3	0.675	1.339	1.9837
YFR046C	CNN1	1	0.421	2.455	5.83135	2.19242	0.785008
YFR046C	CNN1	2	0.649	0.89	1.37134
YFR046C	CNN1	3	0.66	1.447	2.19242
YFR047C	BNA6	1	0.527	2.713	5.14801	2.02306	0.70461
YFR047C	BNA6	2	0.715	1.226	1.71469
YFR047C	BNA6	3	0.824	1.667	2.02306
YFR053C	HXK1	1	0.651	3.579	5.4977	2.10562	0.744612
YFR053C	HXK1	2	0.821	1.476	1.79781
YFR053C	HXK1	3	0.729	1.535	2.10562
YFR055W	YFR055W	1	0.646	3.276	5.07121	1.98601	0.686125
YFR055W	YFR055W	2	0.698	1.206	1.72779
YFR055W	YFR055W	3	0.786	1.561	1.98601
YFR056C	YFR056C	1	0.628	1.402	2.23248	2.19937	0.788172
YFR056C	YFR056C	2	0.76	0.915	1.20395
YFR056C	YFR056C	3	0.637	1.401	2.19937
YGL003C	CDH1	1	0.304	1.242	4.08553	3.51521	1.2571
YGL003C	CDH1	2	0.439	0.924	2.10478
YGL003C	CDH1	3	0.526	1.849	3.51521
YGL013C	PDR1	1	0.24	1.024	4.26667	3.96175	1.37669
YGL013C	PDR1	2	0.183	0.725	3.96175
YGL013C	PDR1	3	0.353	0.99	2.80453
YGL014W	PUF4	1	0.245	0.364	1.48571	1.35214	0.301689
YGL014W	PUF4	2	0.546	0.604	1.10623
YGL014W	PUF4	3	0.514	0.695	1.35214
YGL015C	YGL015C	1	0.339	3.722	10.9794	3.76331	1.3253
YGL015C	YGL015C	2	0.389	0.848	2.17995
YGL015C	YGL015C	3	0.338	1.272	3.76331
YGL019W	CKB1	1	0.173	2.57	14.8555	2.40356	0.876951
YGL019W	CKB1	2	0.467	0.857	1.83512
YGL019W	CKB1	3	0.337	0.81	2.40356
YGL021W	ALK1	1	0.161	2.922	18.1491	3.53819	1.26362
YGL021W	ALK1	2	0.229	0.642	2.80349
YGL021W	ALK1	3	0.288	1.019	3.53819
YGL027C	CWH41	1	0.249	2.127	8.54217	2.65982	0.978257
YGL027C	CWH41	2	0.437	0.776	1.77574
YGL027C	CWH41	3	0.438	1.165	2.65982
YGL028C	SCW11	1	-0.001	0.127	-127	-127	#NUM!
YGL028C	SCW11	2	-0.001	0.127	-127
YGL028C	SCW11	3	0	0.159	NA
YGL035C	MIG1	1	0.321	2.373	7.39252	2.1123	0.747777
YGL035C	MIG1	2	0.614	0.76	1.23779
YGL035C	MIG1	3	0.561	1.185	2.1123
YGL053W	PRM8	1	0.407	2.207	5.4226	2.5046	0.918131
YGL053W	PRM8	2	0.651	0.955	1.46697
YGL053W	PRM8	3	0.543	1.36	2.5046
YGL054C	ERV14	1	0.171	1.581	9.24561	4.04255	1.39688
YGL054C	ERV14	2	0.172	0.437	2.5407
YGL054C	ERV14	3	0.094	0.38	4.04255
YGL057C	YGL057C	1	0.455	0.833	1.83077	1.83077	0.604736
YGL057C	YGL057C	2	0.573	0.732	1.27749
YGL057C	YGL057C	3	0.81	2.212	2.73086
YGL058W	RAD6	1	-0.001	0.12	-120	6.5	1.8718
YGL058W	RAD6	2	0	0.116	NA
YGL058W	RAD6	3	0.001	0.133	133
YGL059W	YGL059W	1	0.337	0.885	2.62611	2.85519	1.04914
YGL059W	YGL059W	2	0.145	0.594	4.09655
YGL059W	YGL059W	3	0.366	1.045	2.85519
YGL062W	PYC1	1	0.282	0.922	3.2695	2.98653	1.09411
YGL062W	PYC1	2	0.297	0.887	2.98653
YGL062W	PYC1	3	0.34	0.996	2.92941
YGL077C	HNM1	1	0.392	1.062	2.70918	2.72093	1.00097
YGL077C	HNM1	2	0.233	0.711	3.0515
YGL077C	HNM1	3	0.301	0.819	2.72093
YGL078C	DBP3	1	0.303	3.001	9.90429	2.62126	0.963656
YGL078C	DBP3	2	0.301	0.789	2.62126
YGL078C	DBP3	3	0.439	0.988	2.25057
YGL089C	MF(ALPHA)2	1	0.253	2.238	8.84585	2.42617	0.886316
YGL089C	MF(ALPHA)2	2	0.252	0.555	2.20238
YGL089C	MF(ALPHA)2	3	0.298	0.723	2.42617
YGL096W	TOS8	1	0.214	2.576	12.0374	2.40155	0.876116
YGL096W	TOS8	2	0.318	0.706	2.22013
YGL096W	TOS8	3	0.386	0.927	2.40155
YGL106W	MLC1	1	0	0.138	NA	-134.75	#NUM!
YGL106W	MLC1	2	-0.002	0.133	-66.5
YGL106W	MLC1	3	-0.001	0.203	-203
YGL117W	YGL117W	1	0.204	2.558	12.5392	2.33799	0.849291
YGL117W	YGL117W	2	0.412	0.829	2.01214
YGL117W	YGL117W	3	0.358	0.837	2.33799
YGL121C	GPG1	1	0.316	2.263	7.16139	2.26992	0.819746
YGL121C	GPG1	2	0.372	0.66	1.77419
YGL121C	GPG1	3	0.389	0.883	2.26992
YGL125W	MET13	1	0.214	2.049	9.57477	2.48201	0.90907
YGL125W	MET13	2	0.393	0.505	1.28499
YGL125W	MET13	3	0.278	0.69	2.48201
YGL131C	SNT2	1	0.443	0.586	1.3228	1.3228	0.27975
YGL131C	SNT2	2	0.57	0.584	1.02456
YGL131C	SNT2	3	0.59	1.015	1.72034
YGL135W	RPL1B	1	-0.001	0.122	-122	-116	#NUM!
YGL135W	RPL1B	2	-0.001	0.116	-116
YGL135W	RPL1B	3	0.001	0.119	119
YGL157W	YGL157W	1	0.361	0.952	2.63712	2.91098	1.06849
YGL157W	YGL157W	2	0.176	0.792	4.5
YGL157W	YGL157W	3	0.337	0.981	2.91098
YGL159W	YGL159W	1	0.431	0.884	2.05104	2.88952	1.06109
YGL159W	YGL159W	2	0.225	0.804	3.57333
YGL159W	YGL159W	3	0.353	1.02	2.88952
YGL166W	CUP2	1	0.314	0.948	3.01911	3.01911	1.10496
YGL166W	CUP2	2	0.307	0.933	3.03909
YGL166W	CUP2	3	0.473	1.263	2.67019
YGL173C	KEM1	1	-0.001	0.136	-136	-136	#NUM!
YGL173C	KEM1	2	-0.001	0.147	-147
YGL173C	KEM1	3	0.001	0.166	166
YGL174W	BUD13	1	0.174	0.752	4.32184	3.26316	1.1827
YGL174W	BUD13	2	0.171	0.558	3.26316
YGL174W	BUD13	3	0.402	0.926	2.30348
YGL178W	MPT5	1	0.104	0.629	6.04808	3.55285	1.26775
YGL178W	MPT5	2	0.123	0.437	3.55285
YGL178W	MPT5	3	0.264	0.703	2.66288
YGL179C	TOS3	1	-0.001	0.137	-137	-137	#NUM!
YGL179C	TOS3	2	0	0.148	NA
YGL179C	TOS3	3	0	0.148	NA
YGL180W	ATG1	1	0.108	0.555	5.13889	1.96463	0.675304
YGL180W	ATG1	2	0.311	0.611	1.96463
YGL180W	ATG1	3	0.649	0.878	1.35285
YGL181W	GTS1	1	0.339	0.581	1.71386	1.71386	0.538751
YGL181W	GTS1	2	0.45	0.548	1.21778
YGL181W	GTS1	3	0.675	1.45	2.14815
YGL186C	TPN1	1	0.294	0.476	1.61905	1.61905	0.481838
YGL186C	TPN1	2	0.381	0.5	1.31234
YGL186C	TPN1	3	0.429	0.844	1.96737
YGL190C	CDC55	1	0.268	2.103	7.84701	2.05102	0.718337
YGL190C	CDC55	2	0.392	0.804	2.05102
YGL190C	CDC55	3	0.503	0.828	1.64612
YGL192W	IME4	1	0.412	0.618	1.5	1.56153	0.445665
YGL192W	IME4	2	0.707	1.104	1.56153
YGL192W	IME4	3	0.847	1.892	2.23377
YGL194C	HOS2	1	0.479	1.268	2.64718	3.96133	1.37658
YGL194C	HOS2	2	0.181	0.717	3.96133
YGL194C	HOS2	3	0.255	1.253	4.91373
YGL196W	YGL196W	1	0.277	0.78	2.81588	3.38516	1.2194
YGL196W	YGL196W	2	0.108	0.557	5.15741
YGL196W	YGL196W	3	0.283	0.958	3.38516
YGL197W	MDS3	1	0.252	1.007	3.99603	3.99603	1.3853
YGL197W	MDS3	2	0.089	0.55	6.17978
YGL197W	MDS3	3	0.225	0.869	3.86222
YGL198W	YIP4	1	0.384	1.12	2.91667	2.91667	1.07044
YGL198W	YIP4	2	0.359	1.06	2.95265
YGL198W	YIP4	3	0.529	1.213	2.29301
YGL202W	ARO8	1	0.218	0.778	3.56881	3.11719	1.13693
YGL202W	ARO8	2	0.468	0.655	1.39957
YGL202W	ARO8	3	0.256	0.798	3.11719
YGL205W	POX1	1	0.243	0.856	3.52263	2.14396	0.762656
YGL205W	POX1	2	0.509	0.862	1.69352
YGL205W	POX1	3	0.646	1.385	2.14396
YGL209W	MIG2	1	0.182	0.647	3.55495	2.23133	0.802598
YGL209W	MIG2	2	0.297	0.569	1.91582
YGL209W	MIG2	3	0.549	1.225	2.23133
YGL215W	CLG1	1	0.25	0.594	2.376	2.08514	0.734837
YGL215W	CLG1	2	0.524	0.617	1.17748
YGL215W	CLG1	3	0.599	1.249	2.08514
YGL227W	VID30	1	-0.001	0.13	-130	-128	#NUM!
YGL227W	VID30	2	-0.001	0.126	-126
YGL227W	VID30	3	0	0.131	NA
YGL229C	SAP4	1	0.397	0.515	1.29723	1.65992	0.506769
YGL229C	SAP4	2	0.494	0.82	1.65992
YGL229C	SAP4	3	0.651	1.695	2.60369
YGL230C	YGL230C	1	0.299	0.566	1.89298	1.89298	0.638151
YGL230C	YGL230C	2	0.417	0.525	1.25899
YGL230C	YGL230C	3	0.467	1.21	2.59101
YGL234W	ADE5,7	1	0.317	0.71	2.23975	2.23975	0.806363
YGL234W	ADE5,7	2	0.412	0.902	2.18932
YGL234W	ADE5,7	3	0.32	0.785	2.45312
YGL237C	HAP2	1	0.438	1.6	3.65297	3.65297	1.29554
YGL237C	HAP2	2	0.397	1.516	3.81864
YGL237C	HAP2	3	0.603	2.155	3.5738
YGL252C	RTG2	1	0.407	1.166	2.86486	2.84342	1.04501
YGL252C	RTG2	2	0.375	1.044	2.784
YGL252C	RTG2	3	0.562	1.598	2.84342
YGL253W	HXK2	1	0.668	1.325	1.98353	2.74074	1.00823
YGL253W	HXK2	2	0.432	1.184	2.74074
YGL253W	HXK2	3	0.948	2.627	2.7711
YGL254W	FZF1	1	0.496	0.945	1.90524	1.90524	0.644609
YGL254W	FZF1	2	0.545	0.616	1.13028
YGL254W	FZF1	3	0.648	1.29	1.99074
YGL255W	ZRT1	1	0.63	1.375	2.18254	2.18254	0.780489
YGL255W	ZRT1	2	0.624	1.022	1.63782
YGL255W	ZRT1	3	0.826	2.156	2.61017
YGR014W	MSB2	1	0.957	1.984	2.07315	2.07315	0.729067
YGR014W	MSB2	2	0.652	1.334	2.04601
YGR014W	MSB2	3	0.814	1.918	2.35627
YGR019W	UGA1	1	0.685	1.22	1.78102	1.78102	0.577187
YGR019W	UGA1	2	0.601	0.916	1.52413
YGR019W	UGA1	3	0.893	1.934	2.16573
YGR020C	VMA7	1	0.144	0.308	2.13889	10.7	2.37024
YGR020C	VMA7	2	0.001	0.174	174
YGR020C	VMA7	3	0.03	0.321	10.7
YGR023W	MTL1	1	0.7	1.152	1.64571	1.73088	0.548632
YGR023W	MTL1	2	0.703	1.382	1.96586
YGR023W	MTL1	3	1.007	1.743	1.73088
YGR027W-A	YGR027W-A	1	0.004	0.125	31.25	82.625	4.41431
YGR027W-A	YGR027W-A	2	0.001	0.134	134
YGR027W-A	YGR027W-A	3	0	0.138	NA
YGR032W	GSC2	1	0.002	0.116	58	58	4.06044
YGR032W	GSC2	2	0	0.119	NA
YGR032W	GSC2	3	0	0.134	NA
YGR038C-A	YGR038C-A	1	0.001	0.111	111	115	4.74493
YGR038C-A	YGR038C-A	2	0.001	0.115	115
YGR038C-A	YGR038C-A	3	0.001	0.121	121
YGR039W	YGR039W	1	0.002	0.171	85.5	85.5	4.44852
YGR039W	YGR039W	2	0	0.145	NA
YGR039W	YGR039W	3	0	0.139	NA
YGR041W	BUD9	1	0.469	1.186	2.52878	2.97696	1.0909
YGR041W	BUD9	2	0.434	1.292	2.97696
YGR041W	BUD9	3	0.744	2.754	3.70161
YGR043C	YGR043C	1	0.583	1.547	2.65352	2.65352	0.975886
YGR043C	YGR043C	2	0.592	1.156	1.9527
YGR043C	YGR043C	3	0.584	2.067	3.53938
YGR044C	RME1	1	0.532	1.655	3.1109	3.1109	1.13491
YGR044C	RME1	2	0.494	1.259	2.54858
YGR044C	RME1	3	0.532	1.869	3.51316
YGR045C	YGR045C	1	0.781	1.927	2.46735	2.44144	0.892589
YGR045C	YGR045C	2	0.678	1.537	2.26696
YGR045C	YGR045C	3	0.666	1.626	2.44144
YGR049W	SCM4	1	0.672	1.377	2.04911	2.04911	0.717404
YGR049W	SCM4	2	0.474	0.842	1.77637
YGR049W	SCM4	3	0.543	1.25	2.30203
YGR051C	YGR051C	1	0.714	1.195	1.67367	1.80645	0.591364
YGR051C	YGR051C	2	0.434	0.784	1.80645
YGR051C	YGR051C	3	0.614	1.396	2.27362
YGR052W	FMP48	1	0.789	1.292	1.63752	1.70518	0.53367
YGR052W	FMP48	2	0.502	0.856	1.70518
YGR052W	FMP48	3	0.839	1.91	2.27652
YGR054W	YGR054W	1	0.002	0.137	68.5	34.7121	3.54709
YGR054W	YGR054W	2	0	0.133	NA
YGR054W	YGR054W	3	0.448	0.414	0.924107
YGR055W	MUP1	1	0.686	1.053	1.53499	1.65422	0.503332
YGR055W	MUP1	2	0.509	0.842	1.65422
YGR055W	MUP1	3	0.771	1.701	2.20623
YGR059W	SPR3	1	0.405	1.017	2.51111	2.51111	0.920725
YGR059W	SPR3	2	0.457	1.042	2.28009
YGR059W	SPR3	3	0.778	2.324	2.98715
YGR063C	SPT4	1	0.384	0.723	1.88281	1.73251	0.549569
YGR063C	SPT4	2	0.556	0.939	1.68885
YGR063C	SPT4	3	0.886	1.535	1.73251
YGR067C	YGR067C	1	0.604	1.614	2.67219	2.67219	0.982897
YGR067C	YGR067C	2	0.76	1.823	2.39868
YGR067C	YGR067C	3	0.953	2.988	3.13536
YGR092W	DBF2	1	0.001	0.13	130	-128	#NUM!
YGR092W	DBF2	2	-0.001	0.134	-134
YGR092W	DBF2	3	-0.001	0.128	-128
YGR097W	ASK10	1	0.55	1.169	2.12545	2.51883	0.923794
YGR097W	ASK10	2	0.478	1.204	2.51883
YGR097W	ASK10	3	0.691	2.209	3.19682
YGR101W	PCP1	1	0.185	0.495	2.67568	4.21605	1.4389
YGR101W	PCP1	2	0.025	0.213	8.52
YGR101W	PCP1	3	0.162	0.683	4.21605
YGR109C	CLB6	1	0.697	0.95	1.36298	1.75747	0.563875
YGR109C	CLB6	2	0.569	1	1.75747
YGR109C	CLB6	3	0.714	1.606	2.2493
YGR123C	PPT1	1	0.976	0.729	0.746926	1.39919	0.335896
YGR123C	PPT1	2	0.649	0.962	1.48228
YGR123C	PPT1	3	0.744	1.041	1.39919
YGR129W	SYF2	1	0.877	1.1	1.25428	1.4186	0.349674
YGR129W	SYF2	2	0.516	0.732	1.4186
YGR129W	SYF2	3	0.687	1.4	2.03785
YGR135W	PRE9	1	0.673	1.51	2.24368	2.73107	1.00469
YGR135W	PRE9	2	0.383	1.046	2.73107
YGR135W	PRE9	3	0.6	1.761	2.935
YGR138C	TPO2	1	0.614	0.775	1.26221	1.50115	0.406235
YGR138C	TPO2	2	0.433	0.65	1.50115
YGR138C	TPO2	3	0.585	1.028	1.75726
YGR142W	BTN2	1	0.574	0.746	1.29965	2	0.693147
YGR142W	BTN2	2	0.365	0.73	2
YGR142W	BTN2	3	0.623	1.365	2.19101
YGR143W	SKN1	1	0.409	0.87	2.12714	1.97872	0.682452
YGR143W	SKN1	2	0.423	0.837	1.97872
YGR143W	SKN1	3	0.74	1.438	1.94324
YGR144W	THI4	1	0.554	1.128	2.0361	2.0361	0.711037
YGR144W	THI4	2	0.403	0.975	2.41935
YGR144W	THI4	3	1.033	1.79	1.73282
YGR149W	YGR149W	1	0.507	1.599	3.15385	3.15385	1.14862
YGR149W	YGR149W	2	0.624	1.947	3.12019
YGR149W	YGR149W	3	0.69	2.529	3.66522
YGR161C	RTS3	1	0.231	0.791	3.42424	4.2	1.43508
YGR161C	RTS3	2	0.16	0.672	4.2
YGR161C	RTS3	3	0.296	1.353	4.57095
YGR163W	GTR2	1	0.546	1.254	2.2967	2.61429	0.960991
YGR163W	GTR2	2	0.42	1.098	2.61429
YGR163W	GTR2	3	0.6	1.833	3.055
YGR166W	KRE11	1	0.488	1.132	2.31967	1.91658	0.650543
YGR166W	KRE11	2	0.623	0.998	1.60193
YGR166W	KRE11	3	0.971	1.861	1.91658
YGR169C	PUS6	1	0.971	0.532	0.547889	0.767305	-0.264871
YGR169C	PUS6	2	0.679	0.521	0.767305
YGR169C	PUS6	3	0.72	1.107	1.5375
YGR176W	YGR176W	1	0.788	1.363	1.7297	1.7297	0.547945
YGR176W	YGR176W	2	0.556	0.757	1.36151
YGR176W	YGR176W	3	0.633	1.548	2.4455
YGR178C	PBP1	1	0.732	0.764	1.04372	1.5657	0.448334
YGR178C	PBP1	2	0.449	0.703	1.5657
YGR178C	PBP1	3	0.7	1.674	2.39143
YGR182C	YGR182C	1	0.678	0.726	1.0708	2	0.693147
YGR182C	YGR182C	2	0.332	0.664	2
YGR182C	YGR182C	3	0.658	1.584	2.40729
YGR187C	HGH1	1	0.567	0.698	1.23104	1.56402	0.447262
YGR187C	HGH1	2	0.328	0.513	1.56402
YGR187C	HGH1	3	0.709	1.562	2.2031
YGR188C	BUB1	1	0.44	0.657	1.49318	2.08797	0.736193
YGR188C	BUB1	2	0.23	0.503	2.18696
YGR188C	BUB1	3	0.557	1.163	2.08797
YGR189C	CRH1	1	0.36	0.803	2.23056	2.23056	0.802251
YGR189C	CRH1	2	0.385	0.682	1.77143
YGR189C	CRH1	3	0.621	1.417	2.2818
YGR192C	TDH3	1	0.27	0.864	3.2	3.44906	1.2381
YGR192C	TDH3	2	0.265	0.914	3.44906
YGR192C	TDH3	3	0.398	1.479	3.71608
YGR200C	ELP2	1	0.474	1.274	2.68776	3.27575	1.18655
YGR200C	ELP2	2	0.602	1.972	3.27575
YGR200C	ELP2	3	0.72	2.634	3.65833
YGR203W	YGR203W	1	0.319	0.755	2.36677	2.36677	0.861527
YGR203W	YGR203W	2	0.533	1.031	1.93433
YGR203W	YGR203W	3	0.593	1.963	3.31029
YGR209C	TRX2	1	0.234	0.792	3.38462	3.81323	1.33848
YGR209C	TRX2	2	0.257	0.98	3.81323
YGR209C	TRX2	3	0.373	1.822	4.88472
YGR213C	RTA1	1	0.409	0.793	1.93888	2.14751	0.764307
YGR213C	RTA1	2	0.461	0.99	2.14751
YGR213C	RTA1	3	0.681	1.808	2.65492
YGR217W	CCH1	1	0.515	1.144	2.22136	2.24336	0.807976
YGR217W	CCH1	2	0.452	1.014	2.24336
YGR217W	CCH1	3	0.679	1.886	2.77761
YGR219W	YGR219W	1	0.724	0.967	1.33564	2.01989	0.703041
YGR219W	YGR219W	2	0.352	0.711	2.01989
YGR219W	YGR219W	3	0.402	1.044	2.59701
YGR224W	AZR1	1	0.428	0.818	1.91121	2.02137	0.703774
YGR224W	AZR1	2	0.468	0.946	2.02137
YGR224W	AZR1	3	0.634	1.472	2.32177
YGR225W	AMA1	1	0.418	0.863	2.06459	2.05177	0.718702
YGR225W	AMA1	2	0.482	0.873	1.8112
YGR225W	AMA1	3	0.792	1.625	2.05177
YGR229C	SMI1	1	0.374	0.428	1.14439	2.24781	0.809958
YGR229C	SMI1	2	0.053	0.411	7.75472
YGR229C	SMI1	3	0.343	0.771	2.24781
YGR230W	BNS1	1	0	0.134	NA	#NUM!	#NUM!
YGR230W	BNS1	2	0	0.135	NA
YGR230W	BNS1	3	0	0.126	NA
YGR238C	KEL2	1	0.41	0.884	2.1561	2.1561	0.7683
YGR238C	KEL2	2	0.33	0.599	1.81515
YGR238C	KEL2	3	0.664	1.454	2.18976
YGR239C	PEX21	1	0.47	0.843	1.79362	1.70656	0.534477
YGR239C	PEX21	2	0.479	0.72	1.50313
YGR239C	PEX21	3	0.961	1.64	1.70656
YGR241C	YAP1802	1	0.03	0.442	14.7333	4.33264	1.46618
YGR241C	YAP1802	2	0.193	0.77	3.98964
YGR241C	YAP1802	3	0.484	2.097	4.33264
YGR247W	CPD1	1	0.341	0.379	1.11144	1.26902	0.238246
YGR247W	CPD1	2	0.368	0.467	1.26902
YGR247W	CPD1	3	0.677	1.011	1.49335
YGR249W	MGA1	1	0.382	0.644	1.68586	2	0.693147
YGR249W	MGA1	2	0.612	1.224	2
YGR249W	MGA1	3	0.804	1.777	2.2102
YGR254W	ENO1	1	0.598	0.775	1.29599	1.91603	0.650256
YGR254W	ENO1	2	0.662	1.619	2.44562
YGR254W	ENO1	3	0.786	1.506	1.91603
YGR257C	MTM1	1	0.325	0.701	2.15692	2.15692	0.768683
YGR257C	MTM1	2	0.498	0.972	1.95181
YGR257C	MTM1	3	0.513	1.644	3.20468
YGR259C	YGR259C	1	0.568	0.891	1.56866	1.81653	0.596929
YGR259C	YGR259C	2	0.496	0.901	1.81653
YGR259C	YGR259C	3	0.63	1.588	2.52063
YGR260W	TNA1	1	0.259	0.723	2.79151	2.79151	1.02658
YGR260W	TNA1	2	0.35	0.961	2.74571
YGR260W	TNA1	3	0.458	1.663	3.631
YGR262C	BUD32	1	0.002	0.128	64	-124	#NUM!
YGR262C	BUD32	2	-0.001	0.124	-124
YGR262C	BUD32	3	-0.001	0.128	-128
YGR266W	YGR266W	1	0.297	0.129	0.434343	0.329193	-1.11111
YGR266W	YGR266W	2	0.396	0.119	0.300505
YGR266W	YGR266W	3	0.483	0.159	0.329193
YGR272C	YGR272C	1	0.28	0.983	3.51071	2.80769	1.03236
YGR272C	YGR272C	2	0.312	0.876	2.80769
YGR272C	YGR272C	3	0.672	0.791	1.17708
YGR273C	YGR273C	1	0.382	0.945	2.47382	2.47382	0.905764
YGR273C	YGR273C	2	0.278	0.704	2.53237
YGR273C	YGR273C	3	0.777	0.758	0.975547
YGR279C	SCW4	1	0.626	0.867	1.38498	2.35	0.854415
YGR279C	SCW4	2	0.32	0.752	2.35
YGR279C	SCW4	3	0.731	1.941	2.65527
YGR281W	YOR1	1	0.126	0.713	5.65873	5.65873	1.7332
YGR281W	YOR1	2	0.07	0.768	10.9714
YGR281W	YOR1	3	0.783	2.274	2.90421
YGR282C	BGL2	1	0.268	0.905	3.37687	4.00826	1.38836
YGR282C	BGL2	2	0.242	0.97	4.00826
YGR282C	BGL2	3	0.398	1.79	4.49749
YGR284C	ERV29	1	0.371	0.813	2.19137	2.93939	1.0782
YGR284C	ERV29	2	0.297	0.873	2.93939
YGR284C	ERV29	3	0.615	2.066	3.35935
YGR285C	ZUO1	1	0.406	0.598	1.47291	2.49219	0.913161
YGR285C	ZUO1	2	0.384	0.957	2.49219
YGR285C	ZUO1	3	0.459	1.18	2.57081
YGR287C	YGR287C	1	0	0.133	NA	#NUM!	#NUM!
YGR287C	YGR287C	2	0	0.14	NA
YGR287C	YGR287C	3	0	0.112	NA
YGR288W	MAL13	1	0	0.131	NA	#NUM!	#NUM!
YGR288W	MAL13	2	0	0.126	NA
YGR288W	MAL13	3	0	0.113	NA
YGR290W	YGR290W	1	0.455	0.752	1.65275	2.91793	1.07088
YGR290W	YGR290W	2	0.329	0.96	2.91793
YGR290W	YGR290W	3	0.548	1.623	2.96168
YGR293C	YGR293C	1	0.006	0.139	23.1667	68.0833	4.22073
YGR293C	YGR293C	2	0	0.151	NA
YGR293C	YGR293C	3	0.001	0.113	113
YHL001W	RPL14B	1	0.011	0.13	11.8182	-54.5	#NUM!
YHL001W	RPL14B	2	-0.002	0.134	-67
YHL001W	RPL14B	3	-0.002	0.109	-54.5
YHL004W	MRP4	1	0.001	0.131	131	120.5	4.79165
YHL004W	MRP4	2	0	0.141	NA
YHL004W	MRP4	3	0.001	0.11	110
YHL009C	YAP3	1	0.001	0.123	123	-1	#NUM!
YHL009C	YAP3	2	-0.001	0.125	-125
YHL009C	YAP3	3	0	0.107	NA
YHL010C	YHL010C	1	0.605	0.966	1.59669	1.96437	0.675169
YHL010C	YHL010C	2	0.449	0.882	1.96437
YHL010C	YHL010C	3	0.814	2.603	3.19779
YHL016C	DUR3	1	0.076	0.701	9.22368	5.95068	1.78351
YHL016C	DUR3	2	0.228	1.159	5.08333
YHL016C	DUR3	3	0.365	2.172	5.95068
YHL024W	RIM4	1	0.27	0.684	2.53333	2.60253	0.956483
YHL024W	RIM4	2	0.712	1.853	2.60253
YHL024W	RIM4	3	0.591	2.226	3.7665
YHL027W	RIM101	1	0.528	0.48	0.909091	0.939716	-0.0621772
YHL027W	RIM101	2	0.45	0.595	1.32222
YHL027W	RIM101	3	0.564	0.53	0.939716
YHL028W	WSC4	1	0	0.133	NA	-126.5	#NUM!
YHL028W	WSC4	2	-0.001	0.128	-128
YHL028W	WSC4	3	-0.001	0.125	-125
YHL034C	SBP1	1	0.628	0.991	1.57803	2.30233	0.83392
YHL034C	SBP1	2	0.686	1.816	2.64723
YHL034C	SBP1	3	0.774	1.782	2.30233
YHL036W	MUP3	1	0.451	0.787	1.74501	1.84917	0.614737
YHL036W	MUP3	2	0.663	1.226	1.84917
YHL036W	MUP3	3	0.782	2.292	2.93095
YHL040C	ARN1	1	0.303	0.73	2.40924	2.41388	0.881236
[truncated: 13,265 more rows]
