# Supplementary material for: Genetic Basis for Saccharomyces cerevisiae Biofilm in Liquid Medium
Source: G3 (Bethesda). 2014 Jul 9;4(9):1671–80. doi: 10.1534/g3.114.010892 (PMC4169159; doi:10.1534/g3.114.010892)
Supplement: Supporting Information [file supp_g3.114.010892_FileS2.zip › FileS2/FileS2.xls]

## Sheet: Sheet4
ORF	Gene	Replicate	Biomass (OD600nm)	Crystal violet stained biofilm (OD595nm)	Normalized biofilm (Crystal violet (OD595nm)/Biomass (OD600nm))	Normalized biofilm (crystal violet/biomass) median value	Normalized biofilm ln(crystal violet/biomass) median value
YGL119W	ABC1	1	0.151	1.07	7.08609	7.0875	1.95833
YGL119W	ABC1	2	0.091	1.007	11.0659
YGL119W	ABC1	3	0.16	1.134	7.0875
YMR072W	ABF2	1	0.304	1.526	5.01974	5.01974	1.61338
YMR072W	ABF2	2	0.351	1.331	3.79202
YMR072W	ABF2	3	0.251	1.378	5.49004
YJR108W	ABM1	1	0.44	1.88	4.27273	4.41449	1.48489
YJR108W	ABM1	2	0.345	1.523	4.41449
YJR108W	ABM1	3	0.485	2.256	4.65155
YCR088W	ABP1	1	0.535	2.463	4.60374	4.60374	1.52687
YCR088W	ABP1	2	0.513	2.743	5.34698
YCR088W	ABP1	3	1.011	4	3.95648
YOR239W	ABP140	1	0.538	3.486	6.47955	4.62334	1.53112
YOR239W	ABP140	2	0.754	3.486	4.62334
YOR239W	ABP140	3	0.479	1.599	3.3382
YNR033W	ABZ1	1	0.343	1.632	4.75802	4.75802	1.55983
YNR033W	ABZ1	2	0.563	4	7.1048
YNR033W	ABZ1	3	0.494	1.76	3.56275
YMR289W	ABZ2	1	0.921	1.862	2.02172	2.76352	1.01651
YMR289W	ABZ2	2	0.647	1.788	2.76352
YMR289W	ABZ2	3	0.472	1.377	2.91737
YER045C	ACA1	1	0.4	1.117	2.7925	2.7925	1.02694
YER045C	ACA1	2	0.374	0.81	2.16578
YER045C	ACA1	3	0.204	0.973	4.76961
YGR037C	ACB1	1	0.642	2.331	3.63084	4.28493	1.4551
YGR037C	ACB1	2	0.544	2.331	4.28493
YGR037C	ACB1	3	0.687	4	5.82242
YLR131C	ACE2	1	0.002	0.163	81.5	81.5	4.4006
YLR131C	ACE2	2	-0.001	0.14	-140
YLR131C	ACE2	3	0.001	0.149	149
YLR144C	ACF2	1	0.706	4	5.66572	3.46104	1.24157
YLR144C	ACF2	2	0.648	1.34	2.0679
YLR144C	ACF2	3	0.462	1.599	3.46104
YJR083C	ACF4	1	0.244	0.919	3.76639	5.19763	1.6482
YJR083C	ACF4	2	0.253	1.315	5.19763
YJR083C	ACF4	3	0.183	1.128	6.16393
YBL015W	ACH1	1	0.399	2.051	5.14035	8.73362	2.16718
YBL015W	ACH1	2	0.458	4	8.73362
YBL015W	ACH1	3	0.348	4	11.4943
YPL267W	ACM1	1	0.503	1.25	2.48509	2.48509	0.910309
YPL267W	ACM1	2	0.451	1.438	3.18847
YPL267W	ACM1	3	0.558	1.274	2.28315
YDR511W	ACN9	1	0.592	1.78	3.00676	3.15515	1.14904
YDR511W	ACN9	2	0.022	0.236	10.7273
YDR511W	ACN9	3	0.767	2.42	3.15515
YLR304C	ACO1	1	0.006	0.166	27.6667	28.6333	3.35457
YLR304C	ACO1	2	0	0.179	NA
YLR304C	ACO1	3	0.005	0.148	29.6
YLR304C	ACO1	1	0.569	2.873	5.04921	6.73535	1.90737
YLR304C	ACO1	2	0.521	4	7.67754
YLR304C	ACO1	3	0.495	3.334	6.73535
YAL054C	ACS1	1	0.407	0.501	1.23096	3.6551	1.29612
YAL054C	ACS1	2	0.461	1.685	3.6551
YAL054C	ACS1	3	0.301	1.728	5.74086
YDR448W	ADA2	1	0.557	1.507	2.70557	2.33254	0.846956
YDR448W	ADA2	2	0.418	0.975	2.33254
YDR448W	ADA2	3	0.539	1.089	2.02041
YAR015W	ADE1	1	0.396	1.341	3.38636	3.38636	1.21976
YAR015W	ADE1	2	0.34	1.343	3.95
YAR015W	ADE1	3	0.405	0.59	1.45679
YNL220W	ADE12	1	0.506	1.281	2.53162	2.53162	0.92886
YNL220W	ADE12	2	0.38	0.773	2.03421
YNL220W	ADE12	3	0.434	1.503	3.46313
YLR028C	ADE16	1	0.001	0.142	142	88.7692	4.48604
YLR028C	ADE16	2	0.013	1.154	88.7692
YLR028C	ADE16	3	0.147	0.454	3.08844
YMR120C	ADE17	1	0.727	4	5.50206	4.32375	1.46412
YMR120C	ADE17	2	0.522	2.257	4.32375
YMR120C	ADE17	3	0.617	2.381	3.859
YOR128C	ADE2	1	0.334	1.302	3.8982	6.38845	1.85449
YOR128C	ADE2	2	0.292	2.867	9.81849
YOR128C	ADE2	3	0.381	2.434	6.38845
YGR204W	ADE3	1	0	0.126	NA	131	4.8752
YGR204W	ADE3	2	0.001	0.127	127
YGR204W	ADE3	3	0.001	0.135	135
YMR300C	ADE4	1	0.538	1.71	3.17844	3.0718	1.12226
YMR300C	ADE4	2	0.572	1.65	2.88462
YMR300C	ADE4	3	0.571	1.754	3.0718
YGL234W	ADE5,7	1	0.418	1.879	4.49522	3.66667	1.29928
YGL234W	ADE5,7	2	0.471	1.378	2.92569
YGL234W	ADE5,7	3	0.666	2.442	3.66667
YGR061C	ADE6	1	0.415	1.408	3.39277	3.72542	1.31518
YGR061C	ADE6	2	0.474	1.925	4.06118
YGR061C	ADE6	3	0.539	2.008	3.72542
YDR408C	ADE8	1	0.449	1.033	2.30067	2.47635	0.906786
YDR408C	ADE8	2	0.389	1.055	2.71208
YDR408C	ADE8	3	0.296	0.733	2.47635
YOL086C	ADH1	1	0.008	0.137	17.125	124	4.82028
YOL086C	ADH1	2	0.001	0.124	124
YOL086C	ADH1	3	0.001	0.132	132
YOL086C	ADH1	1	0.585	1.552	2.65299	6.03318	1.79727
YOL086C	ADH1	2	0.468	3.344	7.1453
YOL086C	ADH1	3	0.663	4	6.03318
YMR303C	ADH2	1	0.525	1.275	2.42857	3.01764	1.10447
YMR303C	ADH2	2	0.611	1.913	3.13093
YMR303C	ADH2	3	0.737	2.224	3.01764
YMR083W	ADH3	1	0.649	2.144	3.30354	3.30354	1.195
YMR083W	ADH3	2	0.549	1.699	3.09472
YMR083W	ADH3	3	0.572	1.959	3.42483
YGL256W	ADH4	1	0.51	2.21	4.33333	4.33333	1.46634
YGL256W	ADH4	2	0.572	2.543	4.4458
YGL256W	ADH4	3	0.791	2.543	3.21492
YBR145W	ADH5	1	0.001	0.352	352	225	5.4161
YBR145W	ADH5	2	0.001	0.225	225
YBR145W	ADH5	3	0.003	0.227	75.6667
YMR318C	ADH6	1	0.475	0.856	1.80211	2.25624	0.8137
YMR318C	ADH6	2	0.601	1.356	2.25624
YMR318C	ADH6	3	0.789	1.927	2.44233
YCR105W	ADH7	1	0.334	1.156	3.46108	3.46108	1.24158
YCR105W	ADH7	2	0.392	1.302	3.32143
YCR105W	ADH7	3	0.31	1.151	3.7129
YMR009W	ADI1	1	0.354	1.266	3.57627	3.84663	1.3472
YMR009W	ADI1	2	0.326	1.254	3.84663
YMR009W	ADI1	3	0.282	1.264	4.48227
YDR226W	ADK1	1	0	0.129	NA	140	4.94164
YDR226W	ADK1	2	0.001	0.14	140
YDR226W	ADK1	3	0	0.146	NA
YER170W	ADK2	1	0.951	3.074	3.23239	3.583	1.2762
YER170W	ADK2	2	0.56	2.325	4.15179
YER170W	ADK2	3	0.506	1.813	3.583
YJR105W	ADO1	1	0.444	1.552	3.4955	2.4228	0.884925
YJR105W	ADO1	2	0.421	1.02	2.4228
YJR105W	ADO1	3	0.533	1.192	2.2364
YCR011C	ADP1	1	0.574	2.223	3.87282	3.26441	1.18308
YCR011C	ADP1	2	0.59	1.926	3.26441
YCR011C	ADP1	3	0.815	2.561	3.14233
YDR216W	ADR1	1	0.429	1.224	2.85315	3.50674	1.25469
YDR216W	ADR1	2	0.371	1.301	3.50674
YDR216W	ADR1	3	0.155	1.095	7.06452
YCR010C	ADY2	1	0.018	0.413	22.9444	17.0964	2.83887
YCR010C	ADY2	2	0.083	1.419	17.0964
YCR010C	ADY2	3	0.166	2.442	14.7108
YDL239C	ADY3	1	0.584	2.064	3.53425	3.10719	1.13372
YDL239C	ADY3	2	0.459	1.27	2.76688
YDL239C	ADY3	3	0.709	2.203	3.10719
YLR227C	ADY4	1	0.625	1.475	2.36	2.8598	1.05075
YLR227C	ADY4	2	0.54	1.64	3.03704
YLR227C	ADY4	3	0.699	1.999	2.8598
YMR064W	AEP1	1	0.257	1.446	5.62646	5.62646	1.72748
YMR064W	AEP1	2	0.188	1.04	5.53191
YMR064W	AEP1	3	0.143	1.251	8.74825
YMR282C	AEP2	1	0	0.158	NA	#NUM!	#NUM!
YMR282C	AEP2	2	0	0.136	NA
YMR282C	AEP2	3	0	0.134	NA
YPL005W	AEP3	1	0.121	0.754	6.2314	6.71845	1.90486
YPL005W	AEP3	2	0.148	2.257	15.25
YPL005W	AEP3	3	0.103	0.692	6.71845
YEL052W	AFG1	1	0.424	1.533	3.61557	3.61557	1.28525
YEL052W	AFG1	2	0.008	0.241	30.125
YEL052W	AFG1	3	0.921	3.084	3.34853
YER017C	AFG3	1	0.001	0.468	468	7.65909	2.03589
YER017C	AFG3	2	0.044	0.337	7.65909
YER017C	AFG3	3	0.162	0.965	5.95679
YDR085C	AFR1	1	0.567	1.141	2.01235	2.08765	0.736039
YDR085C	AFR1	2	0.502	1.048	2.08765
YDR085C	AFR1	3	0.527	1.487	2.82163
YPL202C	AFT2	1	0.494	1.63	3.2996	2.8685	1.05379
YPL202C	AFT2	2	0.654	1.876	2.8685
YPL202C	AFT2	3	0.481	1.228	2.55301
YNR044W	AGA1	1	0.495	1.981	4.00202	4.00202	1.3868
YNR044W	AGA1	2	0.718	4	5.57103
YNR044W	AGA1	3	0.67	2.207	3.29403
YGL032C	AGA2	1	0.468	2.704	5.77778	5	1.60944
YGL032C	AGA2	2	0.485	2.241	4.62062
YGL032C	AGA2	3	0.498	2.49	5
YPR021C	AGC1	1	0.657	2.266	3.44901	3.44901	1.23809
YPR021C	AGC1	2	0.749	1.933	2.58077
YPR021C	AGC1	3	0.617	2.453	3.97569
YDR524C	AGE1	1	0.665	1.711	2.57293	3.10968	1.13452
YDR524C	AGE1	2	0.62	1.928	3.10968
YDR524C	AGE1	3	0.714	2.304	3.22689
YIL044C	AGE2	1	0.587	1.952	3.32538	3.13245	1.14182
YIL044C	AGE2	2	0.552	1.166	2.11232
YIL044C	AGE2	3	0.453	1.419	3.13245
YCL025C	AGP1	1	0	0.202	NA	75.6667	4.32634
YCL025C	AGP1	2	0	0.241	NA
YCL025C	AGP1	3	0.003	0.227	75.6667
YBR132C	AGP2	1	0.263	0.846	3.21673	4.52489	1.50959
YBR132C	AGP2	2	0.187	3.934	21.0374
YBR132C	AGP2	3	0.884	4	4.52489
YFL055W	AGP3	1	0.48	1.499	3.12292	3.12292	1.13877
YFL055W	AGP3	2	0.579	1.617	2.79275
YFL055W	AGP3	3	0.001	0.124	124
YFL030W	AGX1	1	0.624	2.636	4.22436	3.84112	1.34576
YFL030W	AGX1	2	0.587	2.14	3.64566
YFL030W	AGX1	3	0.535	2.055	3.84112
YDR214W	AHA1	1	0.6	1.118	1.86333	2.71664	0.999394
YDR214W	AHA1	2	0.547	1.486	2.71664
YDR214W	AHA1	3	0.54	1.524	2.82222
YOR023C	AHC1	1	0.67	1.933	2.88507	3.47423	1.24537
YOR023C	AHC1	2	0.573	2.167	3.78185
YOR023C	AHC1	3	0.582	2.022	3.47423
YCR082W	AHC2	1	0.538	1.694	3.1487	3.19431	1.16137
YCR082W	AHC2	2	0.559	2.167	3.87657
YCR082W	AHC2	3	0.422	1.348	3.19431
YLR109W	AHP1	1	0.133	1.481	11.1353	4.55172	1.51551
YLR109W	AHP1	2	0.296	1.198	4.0473
YLR109W	AHP1	3	0.261	1.188	4.55172
YNR074C	AIF1	1	0.001	0.125	125	125	4.82831
YNR074C	AIF1	2	0.001	0.155	155
YNR074C	AIF1	3	0.002	0.139	69.5
YAL046C	AIM1	1	0.243	0.367	1.51029	1.60137	0.470862
YAL046C	AIM1	2	0.572	1.97	3.44406
YAL046C	AIM1	3	0.582	0.932	1.60137
YMR092C	AIP1	1	0.488	1.678	3.43852	3.43852	1.23504
YMR092C	AIP1	2	0.519	1.416	2.72832
YMR092C	AIP1	3	0.447	1.94	4.34004
YIL079C	AIR1	1	0.684	3.041	4.44591	3.47597	1.24587
YIL079C	AIR1	2	0.645	2.242	3.47597
YIL079C	AIR1	3	0.98	2.575	2.62755
YDL175C	AIR2	1	0.597	2.126	3.56114	2.9848	1.09353
YDL175C	AIR2	2	0.658	1.964	2.9848
YDL175C	AIR2	3	0.874	1.554	1.77803
YBR059C	AKL1	1	-0.001	0.186	-186	-195	#NUM!
YBR059C	AKL1	2	0	0.173	NA
YBR059C	AKL1	3	-0.001	0.204	-204
YDR264C	AKR1	1	0.229	0.385	1.68122	2.38947	0.871073
YDR264C	AKR1	2	0.19	0.454	2.38947
YDR264C	AKR1	3	0.195	0.507	2.6
YOR034C	AKR2	1	0.627	1.941	3.09569	6.96864	1.94142
YOR034C	AKR2	2	0.456	4	8.77193
YOR034C	AKR2	3	0.574	4	6.96864
YJL122W	ALB1	1	0.513	4	7.79727	3.66667	1.29928
YJL122W	ALB1	2	0.378	1.267	3.35185
YJL122W	ALB1	3	0.234	0.858	3.66667
YMR170C	ALD2	1	0.419	0.879	2.09785	2.98856	1.09479
YMR170C	ALD2	2	0.437	1.306	2.98856
YMR170C	ALD2	3	0.593	2.086	3.51771
YMR169C	ALD3	1	0.524	1.68	3.20611	3.70924	1.31083
YMR169C	ALD3	2	0.49	2.05	4.18367
YMR169C	ALD3	3	0.595	2.207	3.70924
YOR374W	ALD4	1	0.315	1.27	4.03175	5.78644	1.75552
YOR374W	ALD4	2	0.295	1.707	5.78644
YOR374W	ALD4	3	0.304	1.788	5.88158
YER073W	ALD5	1	0.334	1.516	4.53892	4.53892	1.51269
YER073W	ALD5	2	0.419	1.91	4.55847
YER073W	ALD5	3	0.669	2.307	3.44843
YPL061W	ALD6	1	0.234	1.008	4.30769	3.66538	1.29893
YPL061W	ALD6	2	0.26	0.953	3.66538
YPL061W	ALD6	3	0.301	0.995	3.30565
YNL148C	ALF1	1	0.596	2.196	3.68456	3.68456	1.30415
YNL148C	ALF1	2	0.663	2.329	3.51282
YNL148C	ALF1	3	0.471	3.56	7.55839
YNL048W	ALG11	1	0	0.131	NA	#NUM!	#NUM!
YNL048W	ALG11	2	0	0.124	NA
YNL048W	ALG11	3	0	0.27	NA
YNR030W	ALG12	1	0.544	2.09	3.84191	3.71747	1.31304
YNR030W	ALG12	2	1.076	4	3.71747
YNR030W	ALG12	3	0.675	1.992	2.95111
YBL082C	ALG3	1	0.347	2.229	6.42363	8.732	2.16699
YBL082C	ALG3	2	0.25	2.183	8.732
YBL082C	ALG3	3	0.215	3.135	14.5814
YPL227C	ALG5	1	0.43	2.02	4.69767	4.34942	1.47004
YPL227C	ALG5	2	0.354	1.224	3.45763
YPL227C	ALG5	3	0.518	2.253	4.34942
YOR002W	ALG6	1	0.384	1.448	3.77083	3.95725	1.37555
YOR002W	ALG6	2	0.538	2.129	3.95725
YOR002W	ALG6	3	0.454	2.218	4.88546
YOR067C	ALG8	1	0.514	1.418	2.75875	2.75875	1.01478
YOR067C	ALG8	2	0.364	0.822	2.25824
YOR067C	ALG8	3	0.61	2.041	3.3459
YNL219C	ALG9	1	0.514	2.55	4.96109	3.83622	1.34449
YNL219C	ALG9	2	1.1	2.255	2.05
YNL219C	ALG9	3	0.635	2.436	3.83622
YGL021W	ALK1	1	0.304	1.203	3.95724	3.95724	1.37555
YGL021W	ALK1	2	0.346	1.07	3.09249
YGL021W	ALK1	3	0.234	1.187	5.07265
YML086C	ALO1	1	0	0.154	NA	#NUM!	#NUM!
YML086C	ALO1	2	0	0.144	NA
YML086C	ALO1	3	0	0.144	NA
YML086C	ALO1	1	0.687	4	5.82242	6.46204	1.86594
YML086C	ALO1	2	0.456	4	8.77193
YML086C	ALO1	3	0.619	4	6.46204
YNL270C	ALP1	1	0.009	0.163	18.1111	18.1111	2.89653
YNL270C	ALP1	2	0.326	0.563	1.72699
YNL270C	ALP1	3	0.003	0.147	49
YFL050C	ALR2	1	0.619	2.187	3.53312	2.75186	1.01228
YFL050C	ALR2	2	0.76	2.063	2.71447
YFL050C	ALR2	3	0.403	1.109	2.75186
YLR089C	ALT1	1	0.296	1.502	5.07432	2.9375	1.07756
YLR089C	ALT1	2	0.666	1.406	2.11111
YLR089C	ALT1	3	0.384	1.128	2.9375
YDR111C	ALT2	1	0.636	4	6.28931	4.02119	1.39158
YDR111C	ALT2	2	0.519	2.087	4.02119
YDR111C	ALT2	3	0.372	1.378	3.7043
YGR225W	AMA1	1	0.542	1.486	2.7417	2.7417	1.00858
YGR225W	AMA1	2	0.532	1.055	1.98308
YGR225W	AMA1	3	0.379	1.324	3.4934
YML035C	AMD1	1	0.039	2.839	72.7949	72.7949	4.28765
YML035C	AMD1	2	0.002	0.343	171.5
YML035C	AMD1	3	0.006	0.215	35.8333
YML035C	AMD1	1	0.699	2.059	2.94564	2.94564	1.08032
YML035C	AMD1	2	0.776	2.01	2.59021
YML035C	AMD1	3	0.607	3.46	5.70016
YDR242W	AMD2	1	0.491	0.728	1.48269	3.3913	1.22121
YDR242W	AMD2	2	0.253	0.858	3.3913
YDR242W	AMD2	3	0.108	0.743	6.87963
YBR158W	AMN1	1	0.732	1.518	2.07377	2.99312	1.09631
YBR158W	AMN1	2	0.581	1.739	2.99312
YBR158W	AMN1	3	0.892	2.969	3.32848
YGL156W	AMS1	1	0.659	2.117	3.21244	3.53179	1.26181
YGL156W	AMS1	2	0.692	2.444	3.53179
YGL156W	AMS1	3	0.563	2.626	4.6643
YJR047C	ANB1	1	0.499	1.803	3.61323	4.01847	1.3909
YJR047C	ANB1	2	0.704	2.829	4.01847
YJR047C	ANB1	3	0.808	3.281	4.06064
YEL036C	ANP1	1	0.213	0.69	3.23944	4.83536	1.57595
YEL036C	ANP1	2	0.008	0.126	15.75
YEL036C	ANP1	3	0.577	2.79	4.83536
YPR128C	ANT1	1	0.798	2.128	2.66667	2.86341	1.05201
YPR128C	ANT1	2	0.73	2.138	2.92877
YPR128C	ANT1	3	0.593	1.698	2.86341
YCL050C	APA1	1	0.404	1.12	2.77228	8.06067	2.087
YCL050C	APA1	2	0.445	3.587	8.06067
YCL050C	APA1	3	0.466	4	8.58369
YDR530C	APA2	1	0.626	1.69	2.69968	3.19711	1.16225
YDR530C	APA2	2	0.608	2.091	3.43914
YDR530C	APA2	3	0.761	2.433	3.19711
YLR102C	APC9	1	0.503	1.728	3.43539	3.62796	1.28867
YLR102C	APC9	2	0.422	1.531	3.62796
YLR102C	APC9	3	0.448	2.268	5.0625
YBR151W	APD1	1	0.53	1.785	3.36792	3.36792	1.2143
YBR151W	APD1	2	0.546	0.776	1.42125
YBR151W	APD1	3	0.4	1.584	3.96
YKL157W	APE2	1	0.436	1.782	4.08716	4.804	1.56945
YKL157W	APE2	2	0.25	1.201	4.804
YKL157W	APE2	3	0.273	1.365	5
YNL077W	APJ1	1	0.727	2.082	2.86382	2.86382	1.05216
YNL077W	APJ1	2	0.528	1.404	2.65909
YNL077W	APJ1	3	0.624	4	6.41026
YJR005W	APL1	1	0.227	0.639	2.81498	3.22308	1.17034
YJR005W	APL1	2	0.219	0.905	4.13242
YJR005W	APL1	3	0.52	1.676	3.22308
YKL135C	APL2	1	0.565	1.874	3.31681	3.31681	1.199
YKL135C	APL2	2	0.33	0.906	2.74545
YKL135C	APL2	3	0.337	1.158	3.4362
YBL037W	APL3	1	0.334	2.366	7.08383	8.77982	2.17246
YBL037W	APL3	2	0.327	2.871	8.77982
YBL037W	APL3	3	0.346	3.523	10.1821
YPR029C	APL4	1	0.799	3.111	3.89362	4.24125	1.44486
YPR029C	APL4	2	0.571	2.563	4.48862
YPR029C	APL4	3	0.514	2.18	4.24125
YPL195W	APL5	1	0.554	2.019	3.6444	3.58894	1.27786
YPL195W	APL5	2	0.416	1.493	3.58894
YPL195W	APL5	3	0.458	1.62	3.53712
YGR261C	APL6	1	0.486	1.875	3.85802	3.85802	1.35016
YGR261C	APL6	2	0.373	1.651	4.42627
YGR261C	APL6	3	0.554	1.659	2.99458
YPL259C	APM1	1	0.481	2.655	5.51975	5.34243	1.67568
YPL259C	APM1	2	0.403	2.153	5.34243
YPL259C	APM1	3	0.492	2.2	4.47154
YHL019C	APM2	1	0.344	1.51	4.38953	5.37245	1.68128
YHL019C	APM2	2	0.247	1.456	5.89474
YHL019C	APM2	3	0.392	2.106	5.37245
YBR288C	APM3	1	0.324	2.699	8.33025	4.25141	1.44725
YBR288C	APM3	2	0.518	1.674	3.23166
YBR288C	APM3	3	0.533	2.266	4.25141
YOL062C	APM4	1	0.686	1.218	1.77551	2.59847	0.954923
YOL062C	APM4	2	0.85	2.312	2.72
YOL062C	APM4	3	0.523	1.359	2.59847
YKL114C	APN1	1	0.499	2.522	5.05411	4.86375	1.58181
YKL114C	APN1	2	0.46	1.747	3.79783
YKL114C	APN1	3	0.389	1.892	4.86375
YBL019W	APN2	1	-0.001	0.134	-134	-61.9643	#NUM!
YBL019W	APN2	2	0.014	0.141	10.0714
YBL019W	APN2	3	0	0.136	NA
YBL019W	APN2	1	0.585	1.375	2.35043	7.84457	2.05982
YBL019W	APN2	2	0.418	3.394	8.11962
YBL019W	APN2	3	0.341	2.675	7.84457
YNL094W	APP1	1	0.278	1.036	3.72662	3.72662	1.3155
YNL094W	APP1	2	0.203	0.714	3.51724
YNL094W	APP1	3	0.074	0.652	8.81081
YIL040W	APQ12	1	0.534	1.585	2.96816	2.70892	0.99655
YIL040W	APQ12	2	0.639	1.731	2.70892
YIL040W	APQ12	3	0.64	1.63	2.54688
YLR170C	APS1	1	0.407	1.598	3.92629	4.45652	1.49437
YLR170C	APS1	2	0.644	2.87	4.45652
YLR170C	APS1	3	0.48	2.187	4.55625
YJR058C	APS2	1	0.17	1.114	6.55294	4.4227	1.48675
YJR058C	APS2	2	0.251	1.046	4.16733
YJR058C	APS2	3	0.511	2.26	4.4227
YJL024C	APS3	1	0.671	1.66	2.47392	2.21887	0.796997
YJL024C	APS3	2	0.795	1.764	2.21887
YJL024C	APS3	3	0.717	1.581	2.20502
YML022W	APT1	1	0.547	1.289	2.35649	1.96467	0.675324
YML022W	APT1	2	0.671	1.07	1.59463
YML022W	APT1	3	0.651	1.279	1.96467
YDR441C	APT2	1	0.563	1.621	2.87922	2.83178	1.0409
YDR441C	APT2	2	0.58	1.321	2.27759
YDR441C	APT2	3	0.428	1.212	2.83178
YNL065W	AQR1	1	0.334	1.323	3.96108	4.58462	1.52271
YNL065W	AQR1	2	0.195	0.894	4.58462
YNL065W	AQR1	3	0.096	0.979	10.1979
YPR192W	AQY1	1	1.023	2.143	2.09482	3.47885	1.2467
YPR192W	AQY1	2	0.52	1.809	3.47885
YPR192W	AQY1	3	0.59	2.306	3.90847
YLL052C	AQY2	1	0.343	1.149	3.34985	3.34985	1.20892
YLL052C	AQY2	2	0.516	1.861	3.60659
YLL052C	AQY2	3	0.505	1.663	3.29307
YBR149W	ARA1	1	0.191	1.101	5.7644	5.7644	1.7517
YBR149W	ARA1	2	0.395	1.258	3.18481
YBR149W	ARA1	3	0.177	1.108	6.25989
YGL105W	ARC1	1	0.495	1.936	3.91111	3.91111	1.36382
YGL105W	ARC1	2	0.49	2.1	4.28571
YGL105W	ARC1	3	0.617	2.286	3.70502
YLR370C	ARC18	1	0.007	0.14	20	20	2.99573
YLR370C	ARC18	2	0	0.143	NA
YLR370C	ARC18	3	0	0.143	NA
YHR013C	ARD1	1	0.598	2.637	4.4097	3.51321	1.25653
YHR013C	ARD1	2	0.791	2.426	3.067
YHR013C	ARD1	3	0.53	1.862	3.51321
YCR048W	ARE1	1	0.487	1.811	3.71869	3.60845	1.28328
YCR048W	ARE1	2	0.521	1.88	3.60845
YCR048W	ARE1	3	0.52	1.346	2.58846
YNR019W	ARE2	1	0.487	2.307	4.73717	4.73717	1.55544
YNR019W	ARE2	2	0.646	4	6.19195
YNR019W	ARE2	3	0.691	2.075	3.00289
YDL192W	ARF1	1	0.397	1.011	2.5466	1.79808	0.586718
YDL192W	ARF1	2	0.312	0.561	1.79808
YDL192W	ARF1	3	0.437	0.698	1.59725
YDL137W	ARF2	1	0.627	4	6.37959	6.29921	1.84042
YDL137W	ARF2	2	0.635	4	6.29921
YDL137W	ARF2	3	0.849	1.563	1.84099
YOR094W	ARF3	1	0.001	0.138	138	138	4.92725
YOR094W	ARF3	2	0	0.149	NA
YOR094W	ARF3	3	0	0.185	NA
YOL058W	ARG1	1	0.001	0.14	140	140	4.94164
YOL058W	ARG1	2	0.001	0.171	171
YOL058W	ARG1	3	0.003	0.149	49.6667
YJL071W	ARG2	1	0	0.152	NA	143	4.96284
YJL071W	ARG2	2	0	0.143	NA
YJL071W	ARG2	3	0.001	0.143	143
YJL088W	ARG3	1	0.513	1.615	3.14815	3.14815	1.14681
YJL088W	ARG3	2	0.259	0.804	3.10425
YJL088W	ARG3	3	0.281	0.93	3.30961
YJL088W	ARG3	1	0.457	1.053	2.30416	2.36706	0.86165
YJL088W	ARG3	2	0.504	1.193	2.36706
YJL088W	ARG3	3	0.45	1.115	2.47778
YHR018C	ARG4	1	0.001	0.125	125	135	4.90527
YHR018C	ARG4	2	0	0.114	NA
YHR018C	ARG4	3	0.001	0.145	145
YER069W	ARG5,6	1	0.002	0.136	68	46.9	3.84802
YER069W	ARG5,6	2	0	0.131	NA
YER069W	ARG5,6	3	0.005	0.129	25.8
YOL140W	ARG8	1	0	0.123	NA	67	4.20469
YOL140W	ARG8	2	0.002	0.134	67
YOL140W	ARG8	3	0.002	0.134	67
YOL140W	ARG8	1	0.591	0.686	1.16074	1.66392	0.509175
YOL140W	ARG8	2	0.485	0.807	1.66392
YOL140W	ARG8	3	0.365	0.788	2.1589
YMR042W	ARG80	1	0.574	1.791	3.12021	3.12021	1.1379
YMR042W	ARG80	2	0.541	1.55	2.86506
YMR042W	ARG80	3	0.487	1.7	3.49076
YML099C	ARG81	1	0.272	0.755	2.77574	3.66165	1.29791
YML099C	ARG81	2	0.266	0.974	3.66165
YML099C	ARG81	3	0.155	0.59	3.80645
YDR173C	ARG82	1	0.601	1.2	1.99667	2.79623	1.02827
YDR173C	ARG82	2	0.53	1.482	2.79623
YDR173C	ARG82	3	0.533	1.94	3.63977
YNL020C	ARK1	1	0.327	1.239	3.78899	4.00344	1.38715
YNL020C	ARK1	2	0.291	1.165	4.00344
YNL020C	ARK1	3	0.344	1.531	4.45058
YBR164C	ARL1	1	0.31	1.186	3.82581	5.02844	1.61511
YBR164C	ARL1	2	0.195	0.983	5.04103
YBR164C	ARL1	3	0.211	1.061	5.02844
YPL051W	ARL3	1	0.73	1.991	2.7274	3.08808	1.12755
YPL051W	ARL3	2	0.64	4	6.25
YPL051W	ARL3	3	0.579	1.788	3.08808
YHL040C	ARN1	1	0.465	1.19	2.55914	3.92405	1.36712
YHL040C	ARN1	2	0.176	0.786	4.46591
YHL040C	ARN1	3	0.316	1.24	3.92405
YHL047C	ARN2	1	0.46	2.539	5.51957	5.51957	1.7083
YHL047C	ARN2	2	0.337	1.284	3.81009
YHL047C	ARN2	3	0.489	2.947	6.02658
YDR127W	ARO1	1	0.837	2.071	2.47431	2.47431	0.905963
YDR127W	ARO1	2	0.513	3.012	5.87135
YDR127W	ARO1	3	0.315	0.531	1.68571
YDR380W	ARO10	1	0.62	1.785	2.87903	2.87903	1.05745
YDR380W	ARO10	2	0.56	1.583	2.82679
YDR380W	ARO10	3	0.508	1.47	2.8937
YGL148W	ARO2	1	0.559	1.818	3.25224	3.90177	1.36143
YGL148W	ARO2	2	0.621	2.423	3.90177
YGL148W	ARO2	3	0.856	3.374	3.94159
YDR035W	ARO3	1	0.518	0.981	1.89382	1.89382	0.638597
YDR035W	ARO3	2	0.423	0.548	1.29551
YDR035W	ARO3	3	0.432	1.184	2.74074
YBR249C	ARO4	1	0.486	3.374	6.94239	4.66207	1.53946
YBR249C	ARO4	2	0.471	1.425	3.02548
YBR249C	ARO4	3	0.58	2.704	4.66207
YPR060C	ARO7	1	0.391	1.39	3.55499	4.0743	1.4047
YPR060C	ARO7	2	0.498	2.029	4.0743
YPR060C	ARO7	3	0.517	2.138	4.1354
YGL202W	ARO8	1	0.251	0.809	3.22311	3.22311	1.17035
YGL202W	ARO8	2	0.297	0.839	2.82492
YGL202W	ARO8	3	0.281	1.297	4.61566
YDR421W	ARO80	1	0.345	1.605	4.65217	3.24214	1.17623
YDR421W	ARO80	2	0.651	1.863	2.86175
YDR421W	ARO80	3	0.541	1.754	3.24214
YHR137W	ARO9	1	0.66	2.793	4.23182	4.23723	1.44391
YHR137W	ARO9	2	0.607	2.572	4.23723
YHR137W	ARO9	3	0.544	2.922	5.37132
YHR129C	ARP1	1	0.648	3.822	5.89815	5.59122	1.7212
YHR129C	ARP1	2	0.43	2.352	5.46977
YHR129C	ARP1	3	0.433	2.421	5.59122
YDR106W	ARP10	1	0.001	0.134	134	134	4.89784
YDR106W	ARP10	2	0	0.151	NA
YDR106W	ARP10	3	0	0.154	NA
YNL059C	ARP5	1	0	0.159	NA	-73.0714	#NUM!
YNL059C	ARP5	2	-0.001	0.179	-179
YNL059C	ARP5	3	0.007	0.23	32.8571
YLR085C	ARP6	1	0.362	2.618	7.23204	4.84039	1.577
YLR085C	ARP6	2	0.307	1.486	4.84039
YLR085C	ARP6	3	0.335	1.603	4.78507
YOR141C	ARP8	1	0.516	1.727	3.3469	4.37127	1.47505
YOR141C	ARP8	2	0.329	1.977	6.00912
YOR141C	ARP8	3	0.536	2.343	4.37127
YPR200C	ARR2	1	0.008	0.131	16.375	31	3.43399
YPR200C	ARR2	2	0.001	0.132	132
YPR200C	ARR2	3	0.004	0.124	31
YLR242C	ARV1	1	0.004	0.145	36.25	36.25	3.59044
YLR242C	ARV1	2	0	0.121	NA
YLR242C	ARV1	3	0	0.121	NA
YLR242C	ARV1	1	0.765	2.296	3.00131	5.25493	1.65917
YLR242C	ARV1	2	0.522	3.365	6.44636
YLR242C	ARV1	3	0.71	3.731	5.25493
YDR101C	ARX1	1	0.898	2.751	3.06347	3.6148	1.28504
YDR101C	ARX1	2	0.608	4	6.57895
YDR101C	ARX1	3	0.392	1.417	3.6148
YMR116C	ASC1	1	0.439	1.531	3.48747	3.48747	1.24918
YMR116C	ASC1	2	0.481	2.054	4.27027
YMR116C	ASC1	3	0.701	1.734	2.47361
YOR058C	ASE1	1	0.546	1.767	3.23626	7.13012	1.96433
YOR058C	ASE1	2	0.439	3.99	9.08884
YOR058C	ASE1	3	0.561	4	7.13012
YJL115W	ASF1	1	0.521	4	7.67754	4.06527	1.40248
YJL115W	ASF1	2	0.238	0.86	3.61345
YJL115W	ASF1	3	0.383	1.557	4.06527
YDL197C	ASF2	1	0.598	1.494	2.49833	2.44191	0.892782
YDL197C	ASF2	2	0.439	1.072	2.44191
YDL197C	ASF2	3	0.475	0.966	2.03368
YIL130W	ASG1	1	0	0.149	NA	149	5.00395
YIL130W	ASG1	2	0	0.165	NA
YIL130W	ASG1	3	0.001	0.149	149
YIL130W	ASG1	1	0.8	0.437	0.54625	1.38017	0.322203
YIL130W	ASG1	2	0.605	0.835	1.38017
YIL130W	ASG1	3	0.57	2.28	4
YJL170C	ASG7	1	0.549	1.932	3.51913	2.27219	0.820744
YJL170C	ASG7	2	0.621	1.317	2.12077
YJL170C	ASG7	3	0.507	1.152	2.27219
YKL185W	ASH1	1	0.632	1.995	3.15665	2.81105	1.03356
YKL185W	ASH1	2	0.344	0.967	2.81105
YKL185W	ASH1	3	0.425	0.878	2.06588
YMR119W	ASI1	1	0.523	2.198	4.20268	2.9376	1.07759
YMR119W	ASI1	2	0.494	1.335	2.70243
YMR119W	ASI1	3	0.641	1.883	2.9376
YNL159C	ASI2	1	0.387	1.492	3.8553	3.8553	1.34945
YNL159C	ASI2	2	0.563	1.715	3.04618
YNL159C	ASI2	3	0.563	2.264	4.02131
YNL008C	ASI3	1	0.929	1.913	2.0592	2.74028	1.00806
YNL008C	ASI3	2	0.52	1.517	2.91731
YNL008C	ASI3	3	0.643	1.762	2.74028
YGR097W	ASK10	1	0.586	2.275	3.88225	3.8545	1.34924
YGR097W	ASK10	2	0.704	1.458	2.07102
YGR097W	ASK10	3	0.433	1.669	3.8545
YDL088C	ASM4	1	0.494	1.273	2.57692	2.57692	0.946596
YDL088C	ASM4	2	0.418	1.157	2.76794
YDL088C	ASM4	3	0.483	0.997	2.06418
YPR145W	ASN1	1	0.002	0.135	67.5	67.5	4.21213
YPR145W	ASN1	2	0.001	0.13	130
YPR145W	ASN1	3	0.004	0.135	33.75
YGR124W	ASN2	1	0.001	0.124	124	123	4.81218
YGR124W	ASN2	2	0.001	0.122	122
YGR124W	ASN2	3	0	0.12	NA
YDR321W	ASP1	1	0.62	2.44	3.93548	3.93548	1.37003
YDR321W	ASP1	2	0.627	2.161	3.44657
YDR321W	ASP1	3	0.567	2.3	4.05644
YLR155C	ASP3-1	1	0.008	0.169	21.125	111.562	4.71458
YLR155C	ASP3-1	2	0.001	0.202	202
YLR155C	ASP3-1	3	0	0.153	NA
YLR157C	ASP3-2	1	0	0.164	NA	-137	#NUM!
YLR157C	ASP3-2	2	-0.001	0.137	-137
YLR157C	ASP3-2	3	0	0.138	NA
YLR158C	ASP3-3	1	-0.001	0.162	-162	-141	#NUM!
YLR158C	ASP3-3	2	-0.001	0.141	-141
YLR158C	ASP3-3	3	0.001	0.137	137
YLR160C	ASP3-4	1	0.005	0.152	30.4	51.2	3.93574
YLR160C	ASP3-4	2	0	0.136	NA
YLR160C	ASP3-4	3	0.002	0.144	72
YPR093C	ASR1	1	0.595	2.799	4.7042	4.94617	1.59861
YPR093C	ASR1	2	0.447	2.358	5.27517
YPR093C	ASR1	3	0.483	2.389	4.94617
YBL069W	AST1	1	0.825	1.948	2.36121	2.84102	1.04416
YBL069W	AST1	2	0.629	1.787	2.84102
YBL069W	AST1	3	0.754	2.234	2.96286
YDR184C	ATC1	1	0.523	0.529	1.01147	3.05868	1.11798
YDR184C	ATC1	2	0.409	1.251	3.05868
YDR184C	ATC1	3	0.147	1.385	9.42177
YGL017W	ATE1	1	0.56	2.805	5.00893	5.00893	1.61122
YGL017W	ATE1	2	0.688	2.805	4.07703
YGL017W	ATE1	3	0.476	2.432	5.10924
YOR377W	ATF1	1	0.278	1.099	3.95324	5.24734	1.65772
YOR377W	ATF1	2	0.348	1.872	5.37931
YOR377W	ATF1	3	0.376	1.973	5.24734
YGR177C	ATF2	1	0.631	2.335	3.70048	4.46193	1.49558
YGR177C	ATF2	2	0.414	2.28	5.50725
YGR177C	ATF2	3	0.394	1.758	4.46193
YGL180W	ATG1	1	0.364	1.361	3.73901	3.4411	1.23579
YGL180W	ATG1	2	0.399	1.373	3.4411
YGL180W	ATG1	3	0.553	1.709	3.09042
YLL042C	ATG10	1	0.135	3.007	22.2741	11.0995	2.4069
YLL042C	ATG10	2	0.201	2.231	11.0995
YLL042C	ATG10	3	0.143	1.095	7.65734
YPR049C	ATG11	1	0.815	3.157	3.87362	4.81565	1.57187
YPR049C	ATG11	2	0.575	2.769	4.81565
YPR049C	ATG11	3	0.598	2.992	5.00334
YBR217W	ATG12	1	0.684	2.55	3.72807	3.71651	1.31279
YBR217W	ATG12	2	0.625	1.605	2.568
YBR217W	ATG12	3	0.642	2.386	3.71651
YPR185W	ATG13	1	0.822	2.782	3.38443	4.65547	1.53804
YPR185W	ATG13	2	0.479	2.257	4.7119
YPR185W	ATG13	3	0.685	3.189	4.65547
YBR128C	ATG14	1	0.753	2.834	3.76361	3.76361	1.32538
YBR128C	ATG14	2	0.472	1.274	2.69915
YBR128C	ATG14	3	0.477	2.338	4.90147
YCR068W	ATG15	1	0.361	2.218	6.14404	6.14404	1.81548
YCR068W	ATG15	2	0.399	2.95	7.39348
YCR068W	ATG15	3	0.752	3.158	4.19947
YMR159C	ATG16	1	0.352	1.1	3.125	3.125	1.13943
YMR159C	ATG16	2	0.48	1.075	2.23958
YMR159C	ATG16	3	0.438	1.371	3.13014
YLR423C	ATG17	1	0.386	0.902	2.33679	2.33679	0.848777
YLR423C	ATG17	2	0.256	0.778	3.03906
YLR423C	ATG17	3	0.456	0.778	1.70614
YFR021W	ATG18	1	0.001	0.129	129	123	4.81218
YFR021W	ATG18	2	0.001	0.117	117
YFR021W	ATG18	3	0	0.145	NA
YOL082W	ATG19	1	0.577	2.586	4.4818	4.4818	1.50003
YOL082W	ATG19	2	0.652	2.76	4.23313
YOL082W	ATG19	3	0.609	3.605	5.91954
YNL242W	ATG2	1	0.787	2.39	3.03685	3.17333	1.15478
YNL242W	ATG2	2	0.675	2.142	3.17333
YNL242W	ATG2	3	0.885	2.85	3.22034
YDL113C	ATG20	1	0.002	0.152	76	76	4.33073
YDL113C	ATG20	2	0	0.157	NA
YDL113C	ATG20	3	0	0.116	NA
YPL100W	ATG21	1	0.589	1.817	3.08489	3.10843	1.13412
YPL100W	ATG21	2	0.463	1.682	3.63283
YPL100W	ATG21	3	0.581	1.806	3.10843
YCL038C	ATG22	1	0.934	2.889	3.09315	3.09315	1.12919
YCL038C	ATG22	2	1.135	3.491	3.07577
YCL038C	ATG22	3	0.841	2.67	3.17479
YLR431C	ATG23	1	0.474	1.641	3.46203	3.84875	1.34775
YLR431C	ATG23	2	0.545	2.134	3.9156
YLR431C	ATG23	3	0.681	2.621	3.84875
YLR189C	ATG26	1	0.456	1.676	3.67544	4.18341	1.43113
YLR189C	ATG26	2	0.549	2.346	4.27322
YLR189C	ATG26	3	0.458	1.916	4.18341
YJL178C	ATG27	1	0.452	4	8.84956	3.24706	1.17775
YJL178C	ATG27	2	0.606	1.796	2.9637
YJL178C	ATG27	3	0.51	1.656	3.24706
YPL166W	ATG29	1	0.646	2.472	3.82663	2.50504	0.918304
YPL166W	ATG29	2	0.687	1.601	2.33042
YPL166W	ATG29	3	0.794	1.989	2.50504
YNR007C	ATG3	1	0.371	3.851	10.3801	6.25	1.83258
YNR007C	ATG3	2	0.64	4	6.25
YNR007C	ATG3	3	0.885	4	4.51977
YNL223W	ATG4	1	0.823	3.091	3.75577	3.75577	1.32329
YNL223W	ATG4	2	0.672	1.206	1.79464
YNL223W	ATG4	3	0.679	3.038	4.47423
YPL149W	ATG5	1	0.005	0.137	27.4	68	4.21951
YPL149W	ATG5	2	0.001	0.2	200
YPL149W	ATG5	3	0.002	0.136	68
YHR171W	ATG7	1	0.372	1.603	4.30914	4.30914	1.46074
YHR171W	ATG7	2	0.414	1.586	3.83092
YHR171W	ATG7	3	0.232	1	4.31034
YBL078C	ATG8	1	0.643	1.751	2.72317	3.70435	1.30951
YBL078C	ATG8	2	0.46	1.704	3.70435
YBL078C	ATG8	3	0.668	2.559	3.83084
YDL149W	ATG9	1	0.378	0.672	1.77778	1.77778	0.575364
YDL149W	ATG9	2	0.478	0.738	1.54393
YDL149W	ATG9	3	0.345	2.535	7.34783
YPR026W	ATH1	1	0.851	3.489	4.09988	4.50727	1.50569
YPR026W	ATH1	2	0.589	2.698	4.58065
YPR026W	ATH1	3	0.619	2.79	4.50727
YNR002C	ATO2	1	0.495	1.263	2.55152	3.78998	1.33236
YNR002C	ATO2	2	0.419	1.588	3.78998
YNR002C	ATO2	3	0.024	0.415	17.2917
YDR384C	ATO3	1	0.449	1.042	2.32071	2.24096	0.806906
YDR384C	ATO3	2	0.384	0.591	1.53906
YDR384C	ATO3	3	0.415	0.93	2.24096
YBL099W	ATP1	1	0.001	0.13	130	130	4.86753
YBL099W	ATP1	2	0.002	0.146	73
YBL099W	ATP1	3	0.001	0.152	152
YLR393W	ATP10	1	0.446	0.92	2.06278	2.20175	0.789254
YLR393W	ATP10	2	0.163	0.502	3.07975
YLR393W	ATP10	3	0.228	0.502	2.20175
YNL315C	ATP11	1	0.085	1.885	22.1765	13.7457	2.62073
YNL315C	ATP11	2	0.291	4	13.7457
YNL315C	ATP11	3	0.237	3.122	13.173
YJL180C	ATP12	1	0.081	1.599	19.7407	6.2243	1.82846
YJL180C	ATP12	2	0.107	0.666	6.2243
YJL180C	ATP12	3	0.121	0.522	4.31405
YLR295C	ATP14	1	0.103	0.981	9.52427	6.16547	1.81896
YLR295C	ATP14	2	0.182	1.078	5.92308
YLR295C	ATP14	3	0.139	0.857	6.16547
YPL271W	ATP15	1	0.096	0.693	7.21875	7.21875	1.97668
YPL271W	ATP15	2	0.112	0.64	5.71429
YPL271W	ATP15	3	0.026	0.282	10.8462
YDL004W	ATP16	1	0.215	1.232	5.73023	5.73023	1.74576
YDL004W	ATP16	2	0.256	0.615	2.40234
YDL004W	ATP16	3	0.219	1.277	5.83105
YDR377W	ATP17	1	-0.001	0.165	-165	-181	#NUM!
YDR377W	ATP17	2	-0.001	0.197	-197
YDR377W	ATP17	3	0	0.207	NA
YML081C-A	ATP18	1	0.384	1.384	3.60417	3.60417	1.28209
YML081C-A	ATP18	2	0.348	1.809	5.19828
YML081C-A	ATP18	3	0.354	1.016	2.87006
YOL077W-A	ATP19	1	0.32	2.955	9.23438	7.10619	1.96097
YOL077W-A	ATP19	2	0.372	1.21	3.25269
YOL077W-A	ATP19	3	0.452	3.212	7.10619
YJR121W	ATP2	1	0	0.134	NA	234	5.45532
YJR121W	ATP2	2	0.001	0.234	234
YJR121W	ATP2	3	0	0.13	NA
YJR121W	ATP2	1	0.657	3.343	5.08828	6.24953	1.83251
YJR121W	ATP2	2	0.598	4	6.68896
YJR121W	ATP2	3	0.537	3.356	6.24953
YPR020W	ATP20	1	0.488	2.198	4.5041	4.15909	1.4253
YPR020W	ATP20	2	0.352	1.464	4.15909
YPR020W	ATP20	3	0.338	1.265	3.7426
YBR039W	ATP3	1	0.001	0.117	117	-142	#NUM!
YBR039W	ATP3	2	-0.001	0.17	-170
YBR039W	ATP3	3	-0.001	0.142	-142
YPL078C	ATP4	1	0.165	1.03	6.24242	7.15957	1.96845
YPL078C	ATP4	2	0.158	2.52	15.9494
YPL078C	ATP4	3	0.094	0.673	7.15957
YDR298C	ATP5	1	0.302	1.534	5.07947	4.64591	1.53599
YDR298C	ATP5	2	0.257	1.194	4.64591
YDR298C	ATP5	3	0.226	0.954	4.22124
Q0085	ATP6	1	0.256	1.226	4.78906	4.78906	1.56633
Q0085	ATP6	2	0.296	0.974	3.29054
Q0085	ATP6	3	0.092	0.981	10.663
YKL016C	ATP7	1	0.296	1.146	3.87162	4.68245	1.54382
YKL016C	ATP7	2	0.215	1.104	5.13488
YKL016C	ATP7	3	0.359	1.681	4.68245
YML116W	ATR1	1	0.438	0.823	1.879	1.879	0.630737
YML116W	ATR1	2	0.625	1.094	1.7504
YML116W	ATR1	3	0.452	1.064	2.35398
YAL020C	ATS1	1	0.582	2.551	4.38316	4.73592	1.55518
YAL020C	ATS1	2	0.284	1.345	4.73592
YAL020C	ATS1	3	0.212	1.007	4.75
YNL259C	ATX1	1	0.637	2.503	3.92936	3.95674	1.37542
YNL259C	ATX1	2	0.506	4	7.90514
YNL259C	ATX1	3	0.601	2.378	3.95674
YOR079C	ATX2	1	0.61	1.648	2.70164	2.70164	0.993859
YOR079C	ATX2	2	0.67	1.11	1.65672
YOR079C	ATX2	3	0.714	2.297	3.21709
YFL010W-A	AUA1	1	0.596	2.922	4.90268	4.37103	1.475
YFL010W-A	AUA1	2	0.554	1.742	3.1444
YFL010W-A	AUA1	3	0.504	2.203	4.37103
YOR011W	AUS1	1	0.939	2.415	2.57188	3.98415	1.38232
YOR011W	AUS1	2	0.47	1.93	4.10638
YOR011W	AUS1	3	0.631	2.514	3.98415
YLR114C	AVL9	1	0.581	4	6.88468	3.03509	1.11024
YLR114C	AVL9	2	0.488	0.933	1.91189
YLR114C	AVL9	3	0.399	1.211	3.03509
YMR068W	AVO2	1	0.567	2.189	3.86067	3.97605	1.38029
YMR068W	AVO2	2	0.342	1.547	4.52339
YMR068W	AVO2	3	0.501	1.992	3.97605
YJR001W	AVT1	1	0.494	0.302	0.611336	0.464896	-0.765942
YJR001W	AVT1	2	0.625	0.228	0.3648
YJR001W	AVT1	3	0.527	0.245	0.464896
YEL064C	AVT2	1	0.492	1.623	3.29878	3.29878	1.19355
YEL064C	AVT2	2	0.754	2.245	2.97745
YEL064C	AVT2	3	0.607	2.253	3.7117
YKL146W	AVT3	1	0.476	1.233	2.59034	3.10991	1.13459
YKL146W	AVT3	2	0.617	2.111	3.42139
YKL146W	AVT3	3	0.555	1.726	3.10991
YNL101W	AVT4	1	0.758	2.288	3.01847	3.01847	1.10475
YNL101W	AVT4	2	0.525	1.293	2.46286
YNL101W	AVT4	3	0.689	4	5.80552
YBL089W	AVT5	1	0.425	1.869	4.39765	4.39765	1.48107
YBL089W	AVT5	2	0.544	3.034	5.57721
YBL089W	AVT5	3	0.438	1.203	2.74658
YER119C	AVT6	1	0.66	2.583	3.91364	3.92512	1.3674
YER119C	AVT6	2	0.569	2.317	4.07206
YER119C	AVT6	3	0.414	1.625	3.92512
YIL088C	AVT7	1	0.484	2.027	4.18802	3.73978	1.31903
YIL088C	AVT7	2	0.558	1.978	3.5448
YIL088C	AVT7	3	0.538	2.012	3.73978
YPR122W	AXL1	1	0.59	1.749	2.96441	2.92055	1.07177
YPR122W	AXL1	2	0.31	0.888	2.86452
YPR122W	AXL1	3	0.365	1.066	2.92055
YIL140W	AXL2	1	0.36	1.05	2.91667	1.42837	0.356532
YIL140W	AXL2	2	0.49	0.669	1.36531
YIL140W	AXL2	3	0.698	0.997	1.42837
YIL124W	AYR1	1	0.435	2.35	5.4023	5.4023	1.68682
YIL124W	AYR1	2	0.527	4	7.59013
YIL124W	AYR1	3	0.551	1.387	2.51724
YLL063C	AYT1	1	0.251	4	15.9363	6.40653	1.85732
YLL063C	AYT1	2	0.551	3.53	6.40653
YLL063C	AYT1	3	0.381	1.513	3.97113
YOR113W	AZF1	1	0.455	1.366	3.0022	3.36422	1.2132
YOR113W	AZF1	2	0.313	1.053	3.36422
YOR113W	AZF1	3	0.383	3.069	8.01305
YGR224W	AZR1	1	0.613	1.542	2.5155	2.5155	0.922471
YGR224W	AZR1	2	0.692	1.177	1.70087
YGR224W	AZR1	3	0.404	1.262	3.12376
YOR134W	BAG7	1	0.552	1.583	2.86775	2.86775	1.05353
YOR134W	BAG7	2	0.506	3.697	7.30632
YOR134W	BAG7	3	0.455	0.838	1.84176
BAL001C	BAL001C	1	0.618	1.778	2.87702	2.87702	1.05676
BAL001C	BAL001C	2	0.533	1.576	2.95685
BAL001C	BAL001C	3	0.546	1.379	2.52564
BAL002C	BAL002C	1	0.534	1.516	2.83895	2.7546	1.01327
BAL002C	BAL002C	2	0.742	1.5	2.02156
BAL002C	BAL002C	3	0.489	1.347	2.7546
BAL003C	BAL003C	1	0.519	1.209	2.32948	2.44554	0.894268
BAL003C	BAL003C	2	0.505	1.235	2.44554
BAL003C	BAL003C	3	0.538	1.75	3.25279
YBR068C	BAP2	1	-0.001	0.196	-196	-175.5	#NUM!
YBR068C	BAP2	2	-0.001	0.155	-155
YBR068C	BAP2	3	0	0.195	NA
YDR046C	BAP3	1	0.659	2.568	3.89681	3.89681	1.36016
YDR046C	BAP3	2	0.698	2.146	3.0745
YDR046C	BAP3	3	0.647	3.136	4.84699
BAR004W	BAR004W	1	0.001	0.285	285	155	5.04343
BAR004W	BAR004W	2	0.001	0.155	155
BAR004W	BAR004W	3	0.002	0.123	61.5
BAR005C	BAR005C	1	0.009	0.22	24.4444	-70.7778	#NUM!
BAR005C	BAR005C	2	-0.001	0.166	-166
BAR005C	BAR005C	3	0	0.118	NA
BAR006W	BAR006W	1	0.005	0.19	38	38	3.63759
BAR006W	BAR006W	2	0	0.154	NA
BAR006W	BAR006W	3	0	0.15	NA
BAR007C	BAR007C	1	0.002	0.218	109	114.5	4.74057
BAR007C	BAR007C	2	0	0.176	NA
BAR007C	BAR007C	3	0.001	0.12	120
YIL015W	BAR1	1	0.632	2.255	3.56804	3.56804	1.27202
YIL015W	BAR1	2	0.459	1.386	3.01961
YIL015W	BAR1	3	0.313	1.45	4.63259
YKR099W	BAS1	1	0.571	0.693	1.21366	1.93433	0.659763
YKR099W	BAS1	2	0.533	1.031	1.93433
YKR099W	BAS1	3	0.494	1.482	3
YHR208W	BAT1	1	-0.001	0.116	-116	-122	#NUM!
YHR208W	BAT1	2	-0.001	0.128	-128
YHR208W	BAT1	3	0	0.157	NA
YJR148W	BAT2	1	0.569	1.474	2.59051	3.06212	1.11911
YJR148W	BAT2	2	0.53	1.893	3.5717
YJR148W	BAT2	3	0.499	1.528	3.06212
YJL020C	BBC1	1	0.873	2.557	2.92898	2.81614	1.03537
YJL020C	BBC1	2	0.88	1.918	2.17955
YJL020C	BBC1	3	0.533	1.501	2.81614
BBR010W	BBR010W	1	0.621	2.047	3.2963	3.2963	1.1928
BBR010W	BBR010W	2	0.436	1.216	2.78899
BBR010W	BBR010W	3	0.586	2.184	3.72696
BBR015C	BBR015C	1	0.597	1.818	3.04523	3.24638	1.17754
BBR015C	BBR015C	2	0.552	1.792	3.24638
BBR015C	BBR015C	3	0.522	1.897	3.6341
BBR016W	BBR016W	1	0.558	0.858	1.53763	1.53763	0.430245
BBR016W	BBR016W	2	0.751	0.711	0.946738
BBR016W	BBR016W	3	0.621	1.257	2.02415
YMR237W	BCH1	1	0.468	1.45	3.09829	3.09829	1.13085
YMR237W	BCH1	2	0.638	4	6.26959
YMR237W	BCH1	3	0.572	1.594	2.78671
YJL095W	BCK1	1	0.006	0.223	37.1667	37.1667	3.61541
YJL095W	BCK1	2	0.001	0.206	206
YJL095W	BCK1	3	0.221	1.227	5.55204
YER167W	BCK2	1	0.201	0.942	4.68657	69.5	4.24133
YER167W	BCK2	2	0.002	0.14	70
YER167W	BCK2	3	0.002	0.139	69.5
BCR019C	BCR019C	1	0.547	1.517	2.77331	2.77331	1.02004
BCR019C	BCR019C	2	0.557	0.506	0.908438
BCR019C	BCR019C	3	0.502	1.499	2.98606
YDR375C	BCS1	1	0.222	1.347	6.06757	6.71023	1.90363
YDR375C	BCS1	2	0.176	1.181	6.71023
YDR375C	BCS1	3	0.12	1.192	9.93333
YIL033C	BCY1	1	0.312	0.925	2.96474	3.72125	1.31406
YIL033C	BCY1	2	0.574	2.136	3.72125
YIL033C	BCY1	3	0.49	2.815	5.7449
YLR399C	BDF1	1	0.688	1.487	2.16134	2.15673	0.768593
YLR399C	BDF1	2	0.587	1.266	2.15673
YLR399C	BDF1	3	0.664	1.266	1.90663
YDL070W	BDF2	1	0.577	1.74	3.0156	3.23394	1.1737
YDL070W	BDF2	2	0.928	3.455	3.72306
YDL070W	BDF2	3	0.607	1.963	3.23394
YAL060W	BDH1	1	0.649	1.603	2.46995	2.46995	0.904199
YAL060W	BDH1	2	0.587	1.61	2.74276
YAL060W	BDH1	3	0.68	1.563	2.29853
YOL164W	BDS1	1	0.003	0.113	37.6667	106.833	4.67127
YOL164W	BDS1	2	0	0.143	NA
YOL164W	BDS1	3	0.001	0.176	176
YOL164W	BDS1	1	0.519	2.698	5.19846	5.19846	1.64836
YOL164W	BDS1	2	0.504	2.449	4.85913
YOL164W	BDS1	3	0.336	3.792	11.2857
YBR200W	BEM1	1	-0.001	0.167	-167	-136	#NUM!
YBR200W	BEM1	2	-0.002	0.138	-69
YBR200W	BEM1	3	-0.001	0.136	-136
YER155C	BEM2	1	0.306	0.94	3.0719	2.72146	1.00117
YER155C	BEM2	2	0.413	1.094	2.64891
YER155C	BEM2	3	0.219	0.596	2.72146
YPL115C	BEM3	1	0.195	1.038	5.32308	5.18072	1.64494
YPL115C	BEM3	2	0.241	0.927	3.84647
YPL115C	BEM3	3	0.249	1.29	5.18072
YPL161C	BEM4	1	0.307	1.122	3.65472	3.65472	1.29602
YPL161C	BEM4	2	0.262	0.863	3.29389
YPL161C	BEM4	3	0.31	1.199	3.86774
YJR053W	BFA1	1	0.621	2.287	3.68277	3.68277	1.30367
YJR053W	BFA1	2	0.408	1.333	3.26716
YJR053W	BFA1	3	0.417	1.672	4.00959
BFL021C	BFL021C	1	0.491	1.149	2.34012	2.65328	0.975795
BFL021C	BFL021C	2	0.473	1.255	2.65328
BFL021C	BFL021C	3	0.543	1.776	3.27072
YOR198C	BFR1	1	0.457	0.852	1.86433	2.3759	0.865375
YOR198C	BFR1	2	0.532	1.297	2.43797
YOR198C	BFR1	3	0.697	1.656	2.3759
BGL025W	BGL025W	1	-0.001	0.146	-146	-146	#NUM!
BGL025W	BGL025W	2	-0.001	0.16	-160
BGL025W	BGL025W	3	0.003	0.143	47.6667
YGR282C	BGL2	1	0.491	2.452	4.99389	5.43304	1.6925
YGR282C	BGL2	2	0.306	1.687	5.51307
YGR282C	BGL2	3	0.224	1.217	5.43304
BHL026W	BHL026W	1	0.564	1.419	2.51596	2.65551	0.976637
BHL026W	BHL026W	2	0.545	1.53	2.80734
BHL026W	BHL026W	3	0.508	1.349	2.65551
BHR027C	BHR027C	1	0.671	1.763	2.62742	2.55131	0.936606
BHR027C	BHR027C	2	0.446	0.907	2.03363
BHR027C	BHR027C	3	0.497	1.268	2.55131
YCL029C	BIK1	1	0.71	2.823	3.97606	3.70573	1.30988
YCL029C	BIK1	2	0.751	2.783	3.70573
YCL029C	BIK1	3	1.204	4	3.32226
BIL034C	BIL034C	1	0.572	1.323	2.31294	2.33871	0.849599
BIL034C	BIL034C	2	0.558	1.305	2.33871
BIL034C	BIL034C	3	0.559	1.476	2.64043
BIL037C	BIL037C	1	0.557	1.46	2.62118	2.62118	0.963626
BIL037C	BIL037C	2	0.474	0.871	1.83755
BIL037C	BIL037C	3	0.545	1.739	3.19083
BIL038C	BIL038C	1	0.56	1.415	2.52679	2.52679	0.926948
BIL038C	BIL038C	2	0.609	1.517	2.49097
BIL038C	BIL038C	3	0.573	1.738	3.03316
YER016W	BIM1	1	0.557	2.333	4.18851	4.18851	1.43235
YER016W	BIM1	2	0.704	2.552	3.625
YER016W	BIM1	3	0.701	3.047	4.34665
BAR009W	BIO1A	1	0.001	0.172	172	172	5.14749
BAR009W	BIO1A	2	0	0.137	NA
BAR009W	BIO1A	3	0	0.123	NA
YGR286C	BIO2	1	0.407	1.664	4.08845	4.08845	1.40817
YGR286C	BIO2	2	0.427	2.152	5.03981
YGR286C	BIO2	3	0.576	1.821	3.16146
YNR058W	BIO3	1	0.66	1.784	2.70303	3.42337	1.23063
YNR058W	BIO3	2	0.566	4	7.06714
YNR058W	BIO3	3	0.522	1.787	3.42337
YNR057C	BIO4	1	0.7	2.101	3.00143	3.16242	1.15134
YNR057C	BIO4	2	0.798	4	5.01253
YNR057C	BIO4	3	0.745	2.356	3.16242
YNR056C	BIO5	1	0.261	1.425	5.45977	5.34507	1.67617
YNR056C	BIO5	2	0.284	1.518	5.34507
YNR056C	BIO5	3	0.208	0.677	3.25481
BAR008W	BIO6A	1	0.003	0.193	64.3333	101.167	4.61677
BAR008W	BIO6A	2	0.001	0.138	138
BAR008W	BIO6A	3	0	0.119	NA
Gn6667	BIO6S	1	0.554	1.696	3.06137	2.64414	0.972344
Gn6667	BIO6S	2	0.496	1.24	2.5
Gn6667	BIO6S	3	0.503	1.33	2.64414
BIR039C	BIR039C	1	0.291	0.667	2.2921	2.9623	1.08597
BIR039C	BIR039C	2	0.447	1.729	3.86801
BIR039C	BIR039C	3	0.504	1.493	2.9623
YJR089W	BIR1	1	0.417	1.437	3.44604	3.19348	1.16111
YJR089W	BIR1	2	0.491	1.568	3.19348
YJR089W	BIR1	3	0.435	1.367	3.14253
YJR089W	BIR1	1	0.646	2.426	3.75542	6.80272	1.91732
YJR089W	BIR1	2	0.588	4	6.80272
YJR089W	BIR1	3	0.539	4	7.42115
YBR270C	BIT2	1	0.369	3.469	9.40108	4.30214	1.45911
YBR270C	BIT2	2	0.378	1.363	3.60582
YBR270C	BIT2	3	0.513	2.207	4.30214
YJL058C	BIT61	1	0.667	4	5.997	3.48447	1.24832
YJL058C	BIT61	2	0.322	1.122	3.48447
YJL058C	BIT61	3	1.2	2.671	2.22583
BJL041C	BJL041C	1	0.754	1.622	2.15119	2.15119	0.766023
BJL041C	BJL041C	2	0.646	1.829	2.83127
BJL041C	BJL041C	3	0.731	1.208	1.65253
BJL043W	BJL043W	1	0.507	1.61	3.17554	2.85926	1.05056
BJL043W	BJL043W	2	0.33	0.618	1.87273
BJL043W	BJL043W	3	0.405	1.158	2.85926
BJR044W	BJR044W	1	0.489	2.146	4.38855	3.96618	1.3778
BJR044W	BJR044W	2	0.489	1.051	2.14928
BJR044W	BJR044W	3	0.414	1.642	3.96618
BKL045W	BKL045W	1	0.489	1.099	2.24744	2.24744	0.809793
BKL045W	BKL045W	2	0.34	0.352	1.03529
BKL045W	BKL045W	3	0.482	1.919	3.98133
BKL046C	BKL046C	1	0.002	0.133	66.5	120.75	4.79372
BKL046C	BKL046C	2	0.001	0.175	175
BKL046C	BKL046C	3	0	0.131	NA
BKL047W	BKL047W	1	0.648	1.544	2.38272	2.38272	0.868241
BKL047W	BKL047W	2	0.329	0.371	1.12766
BKL047W	BKL047W	3	0.488	1.483	3.03893
YFL007W	BLM10	1	0.963	3.283	3.40914	3.77855	1.32934
YFL007W	BLM10	2	0.718	2.713	3.77855
YFL007W	BLM10	3	0.554	2.311	4.17148
BLR054W	BLR054W	1	0.557	1.509	2.70916	2.70916	0.996637
BLR054W	BLR054W	2	0.407	0.689	1.69287
BLR054W	BLR054W	3	0.489	1.397	2.85685
BLR056W	BLR056W	1	0	0.142	NA	#NUM!	#NUM!
BLR056W	BLR056W	2	0	0.181	NA
BLR056W	BLR056W	3	0	0.137	NA
YER177W	BMH1	1	0.732	3.109	4.24727	4.01947	1.39115
YER177W	BMH1	2	0.719	2.89	4.01947
YER177W	BMH1	3	0.626	2.47	3.94569
YDR099W	BMH2	1	0.434	1.328	3.05991	4.72135	1.5521
YDR099W	BMH2	2	0.384	1.813	4.72135
YDR099W	BMH2	3	0.327	2.126	6.50153
BML057W	BML057W	1	0.665	2.047	3.0782	3.0782	1.12434
BML057W	BML057W	2	0.538	1.462	2.71747
BML057W	BML057W	3	0.507	1.711	3.37475
BMR058C	BMR058C	1	0.001	0.284	284	284	5.64897
BMR058C	BMR058C	2	0	0.18	NA
BMR058C	BMR058C	3	0	0.125	NA
YJR025C	BNA1	1	0.443	1.677	3.78555	3.42284	1.23047
YJR025C	BNA1	2	0.712	2.157	3.02949
YJR025C	BNA1	3	0.797	2.728	3.42284
YJR078W	BNA2	1	0.538	1.392	2.58736	2.30964	0.83709
YJR078W	BNA2	2	0.534	1.168	2.18727
YJR078W	BNA2	3	0.633	1.462	2.30964
YJL060W	BNA3	1	0	0.415	NA	-156	#NUM!
YJL060W	BNA3	2	-0.001	0.156	-156
YJL060W	BNA3	3	0	0.142	NA
YBL098W	BNA4	1	0.568	0.7	1.23239	1.49209	0.400179
YBL098W	BNA4	2	0.419	0.734	1.75179
YBL098W	BNA4	3	0	0.151	NA
YLR231C	BNA5	1	0.782	1.958	2.50384	2.51892	0.92383
YLR231C	BNA5	2	0.74	1.864	2.51892
YLR231C	BNA5	3	0.743	1.897	2.55316
YFR047C	BNA6	1	0.585	1.461	2.49744	2.49744	0.915265
YFR047C	BNA6	2	0.66	1.354	2.05152
YFR047C	BNA6	3	0.337	1.26	3.73887
YNL271C	BNI1	1	0.524	1.723	3.28817	3.8056	1.33647
YNL271C	BNI1	2	0.491	2.445	4.97963
YNL271C	BNI1	3	0.571	2.173	3.8056
YNL233W	BNI4	1	0	0.122	NA	-116	#NUM!
YNL233W	BNI4	2	0	0.108	NA
YNL233W	BNI4	3	-0.001	0.116	-116
YNL166C	BNI5	1	0.57	1.977	3.46842	2.96296	1.08619
YNL166C	BNI5	2	0.798	2.325	2.91353
YNL166C	BNI5	3	0.756	2.24	2.96296
YIL159W	BNR1	1	0.32	0.934	2.91875	2.91875	1.07116
YIL159W	BNR1	2	0.075	0.474	6.32
YIL159W	BNR1	3	0.285	0.797	2.79649
YGR230W	BNS1	1	0	0.116	NA	#NUM!	#NUM!
YGR230W	BNS1	2	0	0.121	NA
YGR230W	BNS1	3	0	0.133	NA
YBL085W	BOI1	1	0.287	1.013	3.52962	3.52962	1.26119
YBL085W	BOI1	2	0.436	2.168	4.97248
YBL085W	BOI1	3	0.405	1.166	2.87901
YER114C	BOI2	1	0.003	0.234	78	-51.5	#NUM!
YER114C	BOI2	2	-0.001	0.219	-219
YER114C	BOI2	3	-0.002	0.103	-51.5
YLR267W	BOP2	1	0.4	1.237	3.0925	3.56125	1.27011
YLR267W	BOP2	2	0.449	1.599	3.56125
YLR267W	BOP2	3	0.405	1.482	3.65926
YNL042W	BOP3	1	0	0.134	NA	202	5.30827
YNL042W	BOP3	2	0	0.126	NA
YNL042W	BOP3	3	0.001	0.202	202
BOR063C	BOR063C	1	0.002	0.183	91.5	91.5	4.51634
BOR063C	BOR063C	2	0	0.141	NA
BOR063C	BOR063C	3	0	0.126	NA
BOR064C	BOR064C	1	0.001	0.164	164	164	5.09987
BOR064C	BOR064C	2	0	0.148	NA
BOR064C	BOR064C	3	0	0.123	NA
YNL275W	BOR1	1	0.573	0.995	1.73647	4.32423	1.46423
YNL275W	BOR1	2	0.293	1.267	4.32423
YNL275W	BOR1	3	0.043	0.309	7.18605
YCR032W	BPH1	1	0.312	1.119	3.58654	13.2335	2.58275
YCR032W	BPH1	2	0.147	2.282	15.5238
YCR032W	BPH1	3	0.257	3.401	13.2335
BPR065W	BPR065W	1	0.719	2.065	2.87204	2.79699	1.02854
BPR065W	BPR065W	2	0.532	1.488	2.79699
BPR065W	BPR065W	3	0.411	0.615	1.49635
BPR066W	BPR066W	1	0.564	1.546	2.74113	3.32247	1.20071
BPR066W	BPR066W	2	0.583	1.937	3.32247
BPR066W	BPR066W	3	0.536	1.81	3.37687
BPR069W	BPR069W	1	0.619	1.831	2.958	2.958	1.08451
BPR069W	BPR069W	2	0.628	1.51	2.40446
BPR069W	BPR069W	3	0.544	1.779	3.27022
BPR070W	BPR070W	1	0.508	1.503	2.95866	2.95866	1.08474
BPR070W	BPR070W	2	0.467	0.681	1.45824
BPR070W	BPR070W	3	0.559	1.981	3.54383
YLL015W	BPT1	1	0.439	1.477	3.36446	3.36446	1.21327
YLL015W	BPT1	2	0.504	2.223	4.41071
YLL015W	BPT1	3	0.477	1.417	2.97065
YDL074C	BRE1	1	0.758	2.474	3.26385	3.63502	1.29062
YDL074C	BRE1	2	1.089	4	3.67309
YDL074C	BRE1	3	0.611	2.221	3.63502
YLR015W	BRE2	1	0.49	4	8.16327	4.93094	1.59553
YLR015W	BRE2	2	0.714	1.344	1.88235
YLR015W	BRE2	3	0.362	1.785	4.93094
YDL231C	BRE4	1	0.43	1.495	3.47674	2.78553	1.02444
YDL231C	BRE4	2	0.387	1.078	2.78553
YDL231C	BRE4	3	0.492	1.011	2.05488
YNR051C	BRE5	1	0.489	2.455	5.02045	5.02045	1.61352
YNR051C	BRE5	2	0.49	4	8.16327
YNR051C	BRE5	3	0.659	2.779	4.217
YPL084W	BRO1	1	0.371	1.185	3.19407	3.19407	1.1613
YPL084W	BRO1	2	0.399	1.013	2.53885
YPL084W	BRO1	3	0.391	1.335	3.41432
YPR057W	BRR1	1	0.129	0.981	7.60465	7.53947	2.02015
YPR057W	BRR1	2	0.253	1.373	5.42688
YPR057W	BRR1	3	0.152	1.146	7.53947
YPR057W	BRR1	1	0.862	1.284	1.48956	2.22711	0.800703
YPR057W	BRR1	2	0.546	1.216	2.22711
YPR057W	BRR1	3	0.674	2.032	3.01484
YDL037C	BSC1	1	0.533	1.655	3.10507	3.10507	1.13303
YDL037C	BSC1	2	0.812	2.873	3.53818
YDL037C	BSC1	3	0.784	1.736	2.21429
YDR275W	BSC2	1	0.704	3.029	4.30256	2.86768	1.0535
YDR275W	BSC2	2	0.461	1.322	2.86768
YDR275W	BSC2	3	0.731	1.47	2.01094
YNL269W	BSC4	1	0.77	2.616	3.3974	4.01845	1.3909
YNL269W	BSC4	2	0.54	4	7.40741
YNL269W	BSC4	3	0.759	3.05	4.01845
YNR069C	BSC5	1	0.706	2.771	3.92493	3.92493	1.36735
YNR069C	BSC5	2	0.783	4	5.10856
YNR069C	BSC5	3	0.771	2.629	3.40986
YOL137W	BSC6	1	0.663	2.183	3.29261	3.29261	1.19168
YOL137W	BSC6	2	0.714	1.954	2.73669
YOL137W	BSC6	3	0.603	2.434	4.03648
YBR290W	BSD2	1	0.509	2.375	4.66601	4.3133	1.4617
YBR290W	BSD2	2	0.623	2.685	4.30979
YBR290W	BSD2	3	0.549	2.368	4.3133
YPR171W	BSP1	1	0.744	2.102	2.82527	3.0826	1.12577
YPR171W	BSP1	2	0.339	1.045	3.0826
YPR171W	BSP1	3	0.381	1.378	3.6168
YFL025C	BST1	1	0.801	2.414	3.01373	3.01373	1.10318
YFL025C	BST1	2	0.846	2.163	2.55674
YFL025C	BST1	3	0.543	2.219	4.08656
YGR142W	BTN2	1	0.643	1.858	2.88958	2.79132	1.02652
YGR142W	BTN2	2	0.697	0.928	1.33142
YGR142W	BTN2	3	0.484	1.351	2.79132
YPL069C	BTS1	1	0.223	1.191	5.34081	3.47643	1.246
YPL069C	BTS1	2	0.403	1.401	3.47643
YPL069C	BTS1	3	0.441	1.301	2.95011
YDR252W	BTT1	1	0.659	2.267	3.44006	1.97955	0.68287
YDR252W	BTT1	2	0.489	0.968	1.97955
YDR252W	BTT1	3	0.671	1.298	1.93443
YGR188C	BUB1	1	0.529	1.453	2.74669	2.16446	0.772169
YGR188C	BUB1	2	0.466	0.652	1.39914
YGR188C	BUB1	3	0.377	0.816	2.16446
YMR055C	BUB2	1	0.877	2.629	2.99772	3.35248	1.2097
YMR055C	BUB2	2	0.505	1.693	3.35248
YMR055C	BUB2	3	0.344	1.585	4.60756
YOR026W	BUB3	1	0.525	1.257	2.39429	2.7496	1.01146
YOR026W	BUB3	2	0.631	1.735	2.7496
YOR026W	BUB3	3	0.597	1.663	2.78559
YGL174W	BUD13	1	0.38	1.086	2.85789	2.85789	1.05009
YGL174W	BUD13	2	0.378	1.062	2.80952
YGL174W	BUD13	3	0.169	1.073	6.34911
YAR014C	BUD14	1	0.526	2.707	5.14639	5.14639	1.6383
YAR014C	BUD14	2	0.4	3.123	7.8075
YAR014C	BUD14	3	0.453	1.387	3.06181
YEL029C	BUD16	1	0	0.32	NA	-40	#NUM!
YEL029C	BUD16	2	-0.001	0.108	-108
YEL029C	BUD16	3	0.004	0.112	28
YNR027W	BUD17	1	0.537	0.495	0.921788	2.21005	0.793013
YNR027W	BUD17	2	0.585	1.314	2.24615
YNR027W	BUD17	3	0.219	0.484	2.21005
YKL092C	BUD2	1	-0.001	0.144	-144	-144	#NUM!
YKL092C	BUD2	2	0	0.145	NA
YKL092C	BUD2	3	0	0.155	NA
YLR074C	BUD20	1	0.002	0.164	82	82	4.40672
YLR074C	BUD20	2	0.005	0.147	29.4
YLR074C	BUD20	3	0.001	0.168	168
YOR078W	BUD21	1	0.022	0.147	6.68182	73	4.29046
YOR078W	BUD21	2	0.002	0.146	73
YOR078W	BUD21	3	0.001	0.134	134
YMR014W	BUD22	1	0.004	0.146	36.5	36.5	3.59731
YMR014W	BUD22	2	0	0.138	NA
YMR014W	BUD22	3	0	0.134	NA
YCR047C	BUD23	1	-0.001	0.309	-309	-309	#NUM!
YCR047C	BUD23	2	-0.001	0.309	-309
YCR047C	BUD23	3	0.002	0.286	143
YER014C-A	BUD25	1	0.002	0.444	222	222	5.40268
YER014C-A	BUD25	2	0	0.111	NA
YER014C-A	BUD25	3	0	0.107	NA
YFL023W	BUD27	1	0.242	0.777	3.21074	3.21074	1.1665
YFL023W	BUD27	2	0.179	0.483	2.69832
YFL023W	BUD27	3	0.086	0.706	8.2093
YCL014W	BUD3	1	-0.001	0.135	-135	-132	#NUM!
YCL014W	BUD3	2	-0.001	0.129	-129
YCL014W	BUD3	3	0	0.119	NA
YCL014W	BUD3	1	0.002	0.123	61.5	182.75	5.20812
YCL014W	BUD3	2	0.001	0.304	304
YCL014W	BUD3	3	0	0.231	NA
YCR063W	BUD31	1	0	0.227	NA	-64.25	#NUM!
YCR063W	BUD31	2	-0.001	0.246	-246
YCR063W	BUD31	3	0.002	0.235	117.5
YGR262C	BUD32	1	-0.002	0.128	-64	-64	#NUM!
YGR262C	BUD32	2	-0.002	0.122	-61
YGR262C	BUD32	3	-0.001	0.121	-121
YJR092W	BUD4	1	0.448	1.354	3.02232	4.05709	1.40047
YJR092W	BUD4	2	0.417	1.8	4.31655
YJR092W	BUD4	3	0.578	2.345	4.05709
YCR038C	BUD5	1	0	0.166	NA	120.667	4.79303
YCR038C	BUD5	2	0.001	0.181	181
YCR038C	BUD5	3	0.003	0.181	60.3333
YLR319C	BUD6	1	0.641	2.064	3.21997	3.21997	1.16937
YLR319C	BUD6	2	0.938	2.653	2.82836
YLR319C	BUD6	3	0.62	2.198	3.54516
YOR299W	BUD7	1	0.778	0.549	0.705656	0.705656	-0.348628
YOR299W	BUD7	2	0.497	0.549	1.10463
YOR299W	BUD7	3	0.557	0.392	0.70377
YLR353W	BUD8	1	0.63	0.961	1.5254	1.90278	0.643315
YLR353W	BUD8	2	0.471	0.959	2.03609
YLR353W	BUD8	3	0.504	0.959	1.90278
YGR041W	BUD9	1	0.566	2.05	3.62191	4.2574	1.44866
YGR041W	BUD9	2	0.338	1.439	4.2574
YGR041W	BUD9	3	0.315	1.348	4.27937
YDL099W	BUG1	1	0.632	2.043	3.23259	3.23259	1.17329
YDL099W	BUG1	2	0.845	4	4.73373
YDL099W	BUG1	3	0.71	1.438	2.02535
YMR275C	BUL1	1	0.277	1.363	4.92058	6.32114	1.8439
YMR275C	BUL1	2	0.169	1.144	6.76923
YMR275C	BUL1	3	0.246	1.555	6.32114
YML111W	BUL2	1	0.355	1.341	3.77746	4.86264	1.58158
YML111W	BUL2	2	0.364	1.77	4.86264
YML111W	BUL2	3	0.252	1.339	5.31349
YLR226W	BUR2	1	0.001	0.131	131	131.5	4.87901
YLR226W	BUR2	2	0	0.133	NA
YLR226W	BUR2	3	0.001	0.132	132
YKL005C	BYE1	1	0.526	0.85	1.61597	3.31478	1.19839
YKL005C	BYE1	2	0.521	1.727	3.31478
YKL005C	BYE1	3	0.796	2.9	3.64322
YHR114W	BZZ1	1	0.295	0.65	2.20339	2.36038	0.858823
YHR114W	BZZ1	2	0.329	0.982	2.9848
YHR114W	BZZ1	3	0.419	0.989	2.36038
YML102W	CAC2	1	0.139	0.757	5.44604	5.27668	1.6633
YML102W	CAC2	2	0.342	1.207	3.52924
YML102W	CAC2	3	0.253	1.335	5.27668
YDR423C	CAD1	1	0.375	1.424	3.79733	3.79733	1.3343
YDR423C	CAD1	2	0.484	1.202	2.48347
YDR423C	CAD1	3	0.427	1.768	4.14052
YNL278W	CAF120	1	0.451	0.868	1.92461	4.03873	1.39593
YNL278W	CAF120	2	0.284	1.147	4.03873
YNL278W	CAF120	3	0.028	0.394	14.0714
YGR134W	CAF130	1	0.503	2.079	4.1332	4.1332	1.41905
YGR134W	CAF130	2	0.604	2.486	4.11589
YGR134W	CAF130	3	0.609	2.545	4.17898
YFL028C	CAF16	1	0.727	2.485	3.41816	3.09326	1.12923
YFL028C	CAF16	2	0.593	1.74	2.93423
YFL028C	CAF16	3	0.579	1.791	3.09326
YJR122W	CAF17	1	0.495	1.821	3.67879	4.77281	1.56294
YJR122W	CAF17	2	0.401	1.934	4.82294
YJR122W	CAF17	3	0.537	2.563	4.77281
YJR122W	CAF17	1	0.562	1.625	2.89146	8.09717	2.09151
YJR122W	CAF17	2	0.47	4	8.51064
YJR122W	CAF17	3	0.494	4	8.09717
YOR276W	CAF20	1	0	0.143	NA	140	4.94164
YOR276W	CAF20	2	0	0.143	NA
YOR276W	CAF20	3	0.001	0.14	140
YKR036C	CAF4	1	0.406	3.979	9.80049	7.20721	1.97508
YKR036C	CAF4	2	0.555	4	7.20721
YKR036C	CAF4	3	0.612	1.625	2.65523
YNL288W	CAF40	1	0.483	3.663	7.58385	7.58385	2.02602
YNL288W	CAF40	2	0.51	4	7.84314
YNL288W	CAF40	3	0.792	2.452	3.09596
YER048C	CAJ1	1	0.528	1.51	2.85985	2.8055	1.03158
YER048C	CAJ1	2	0.697	1.564	2.2439
YER048C	CAJ1	3	0.545	1.529	2.8055
YPL048W	CAM1	1	0.604	1.969	3.25993	3.58294	1.27618
YPL048W	CAM1	2	0.571	4	7.00525
YPL048W	CAM1	3	0.422	1.512	3.58294
YEL063C	CAN1	1	0	0.137	NA	#NUM!	#NUM!
YEL063C	CAN1	2	0	0.243	NA
YEL063C	CAN1	3	0	0.14	NA
YKL007W	CAP1	1	0.624	1.804	2.89103	4.06885	1.40336
YKL007W	CAP1	2	0.61	2.482	4.06885
YKL007W	CAP1	3	0.539	2.331	4.32468
YIL034C	CAP2	1	0.387	1.039	2.68475	5.878	1.77122
YIL034C	CAP2	2	0.373	2.498	6.69705
YIL034C	CAP2	3	0.5	2.939	5.878
YPL111W	CAR1	1	0.436	1.359	3.11697	3.11697	1.13686
YPL111W	CAR1	2	0.292	1.097	3.75685
YPL111W	CAR1	3	0.44	1.289	2.92955
YLR438W	CAR2	1	0.433	0.958	2.21247	2.21247	0.79411
YLR438W	CAR2	2	0.442	1.09	2.46606
YLR438W	CAR2	3	0.519	1.09	2.10019
YML042W	CAT2	1	0.426	0.851	1.99765	3.61436	1.28492
YML042W	CAT2	2	0.376	1.359	3.61436
YML042W	CAT2	3	0.349	1.452	4.16046
YOR125C	CAT5	1	0.132	0.949	7.18939	13.6706	2.61525
YOR125C	CAT5	2	0.054	1.187	21.9815
YOR125C	CAT5	3	0.085	1.162	13.6706
YMR280C	CAT8	1	0.262	1.015	3.87405	4.56	1.51732
YMR280C	CAT8	2	0.35	1.596	4.56
YMR280C	CAT8	3	0.413	2.004	4.8523
YGR036C	CAX4	1	0.513	2.561	4.9922	4.9627	1.60195
YGR036C	CAX4	2	0.563	2.794	4.9627
YGR036C	CAX4	3	0.732	2.997	4.09426
YPL178W	CBC2	1	0.002	0.163	81.5	81.5	4.4006
YPL178W	CBC2	2	0	0.144	NA
YPL178W	CBC2	3	0	0.149	NA
YJR060W	CBF1	1	0.359	1.153	3.2117	2.83242	1.04113
YJR060W	CBF1	2	0.278	0.638	2.29496
YJR060W	CBF1	3	0.549	1.555	2.83242
YJL209W	CBP1	1	0.054	0.63	11.6667	9.83019	2.28546
YJL209W	CBP1	2	0.082	0.689	8.40244
YJL209W	CBP1	3	0.053	0.521	9.83019
YHL038C	CBP2	1	0.144	1.183	8.21528	8.03896	2.0843
YHL038C	CBP2	2	0.154	1.238	8.03896
YHL038C	CBP2	3	0.195	1.248	6.4
YPL215W	CBP3	1	0.179	0.856	4.78212	4.78212	1.56488
YPL215W	CBP3	2	0.024	0.374	15.5833
YPL215W	CBP3	3	0.233	0.811	3.48069
YGR174C	CBP4	1	0.676	2.32	3.43195	3.43195	1.23313
YGR174C	CBP4	2	0.328	1.52	4.63415
YGR174C	CBP4	3	0.47	1.416	3.01277
YBR120C	CBP6	1	0.13	0.84	6.46154	12.5778	2.53193
YBR120C	CBP6	2	0.045	0.566	12.5778
YBR120C	CBP6	3	0.026	1.203	46.2692
YIL043C	CBR1	1	0.593	2.386	4.02361	4.02361	1.39218
YIL043C	CBR1	2	0.497	1.617	3.25352
YIL043C	CBR1	3	0.438	2.017	4.60502
YDL069C	CBS1	1	0.296	0.973	3.28716	3.46042	1.24139
YDL069C	CBS1	2	0.48	1.661	3.46042
YDL069C	CBS1	3	0.207	1.136	5.48792
YDR197W	CBS2	1	0.243	1.041	4.28395	6.70833	1.90335
YDR197W	CBS2	2	0.12	0.805	6.70833
YDR197W	CBS2	3	0.107	0.723	6.75701
YKL208W	CBT1	1	0.285	0.963	3.37895	3.37895	1.21756
YKL208W	CBT1	2	0.163	2.146	13.1656
YKL208W	CBT1	3	0.245	0.823	3.35918
YLR220W	CCC1	1	0.57	1.027	1.80175	2.11071	0.747023
YLR220W	CCC1	2	0.523	1.424	2.72275
YLR220W	CCC1	3	0.551	1.163	2.11071
YDR270W	CCC2	1	0.262	1.082	4.12977	8.7574	2.1699
YDR270W	CCC2	2	0.043	0.461	10.7209
YDR270W	CCC2	3	0.169	1.48	8.7574
YKL011C	CCE1	1	0.599	1.859	3.10351	3.55788	1.26916
YKL011C	CCE1	2	0.619	2.329	3.76252
YKL011C	CCE1	3	0.717	2.551	3.55788
YGR217W	CCH1	1	0.519	1.57	3.02505	3.02505	1.10693
YGR217W	CCH1	2	0.702	1.202	1.71225
YGR217W	CCH1	3	0.286	1.296	4.53147
YKR066C	CCP1	1	0.578	2.142	3.70588	3.70588	1.30992
YKR066C	CCP1	2	0.488	4	8.19672
YKR066C	CCP1	3	0.375	1.366	3.64267
YAL021C	CCR4	1	0.004	0.15	37.5	-122	#NUM!
YAL021C	CCR4	2	-0.001	0.145	-145
YAL021C	CCR4	3	-0.001	0.122	-122
YMR038C	CCS1	1	0.004	0.143	35.75	78.375	4.3615
YMR038C	CCS1	2	0	0.139	NA
YMR038C	CCS1	3	0.001	0.121	121
YMR038C	CCS1	1	0.803	2.977	3.70735	6.51342	1.87386
YMR038C	CCS1	2	0.559	3.641	6.51342
YMR038C	CCS1	3	0.596	4	6.71141
YLR110C	CCW12	1	0.266	1.245	4.68045	2.91223	1.06892
YLR110C	CCW12	2	0.379	1.092	2.88127
YLR110C	CCW12	3	0.376	1.095	2.91223
YLR390W-A	CCW14	1	0.396	0.664	1.67677	1.24688	0.220647
YLR390W-A	CCW14	2	0.401	0.5	1.24688
YLR390W-A	CCW14	3	0.486	0.576	1.18519
YBR131W	CCZ1	1	0.242	1.241	5.1281	6.22917	1.82924
YBR131W	CCZ1	2	0.24	1.495	6.22917
YBR131W	CCZ1	3	0.188	1.351	7.18617
YLR307W	CDA1	1	0.621	2.65	4.26731	4.26731	1.45098
YLR307W	CDA1	2	0.714	3.058	4.28291
YLR307W	CDA1	3	0.591	2.342	3.96277
YLR308W	CDA2	1	0.409	2.009	4.91198	3.83794	1.34494
YLR308W	CDA2	2	0.73	2.649	3.62877
YLR308W	CDA2	3	0.506	1.942	3.83794
YCR002C	CDC10	1	-0.001	0.25	-250	-250	#NUM!
YCR002C	CDC10	2	0	0.216	NA
YCR002C	CDC10	3	0	0.199	NA
YCR002C	CDC10	1	0.002	0.148	74	84.5	4.43675
YCR002C	CDC10	2	0.002	0.169	84.5
YCR002C	CDC10	3	0.002	0.25	125
YFR036W	CDC26	1	0.598	2.636	4.40803	4.40803	1.48343
YFR036W	CDC26	2	0.582	1.792	3.07904
YFR036W	CDC26	3	0.453	2.156	4.75938
YDR364C	CDC40	1	0	4	NA	177	5.17615
YDR364C	CDC40	2	0	1.164	NA
YDR364C	CDC40	3	0.001	0.177	177
YCR094W	CDC50	1	-0.001	0.278	-278	6.5	1.8718
YCR094W	CDC50	2	0	0.265	NA
YCR094W	CDC50	3	0.001	0.291	291
YCR094W	CDC50	1	0.434	1.751	4.03456	6.12924	1.81307
YCR094W	CDC50	2	0.472	2.893	6.12924
YCR094W	CDC50	3	0.409	3.158	7.72127
YGL190C	CDC55	1	0.604	1.671	2.76656	2.76656	1.0176
YGL190C	CDC55	2	0.685	1.885	2.75182
YGL190C	CDC55	3	0.547	1.772	3.23949
YLR418C	CDC73	1	0.525	1.07	2.0381	2.15302	0.766874
YLR418C	CDC73	2	0.562	1.21	2.15302
YLR418C	CDC73	3	0.526	1.21	2.30038
YLR245C	CDD1	1	0.393	1.401	3.56489	3.64688	1.29387
YLR245C	CDD1	2	0.443	1.708	3.85553
YLR245C	CDD1	3	0.337	1.229	3.64688
YGL003C	CDH1	1	0.482	2.94	6.09959	4.25684	1.44853
YGL003C	CDH1	2	0.564	2.399	4.25355
YGL003C	CDH1	3	0.475	2.022	4.25684
YER061C	CEM1	1	0.169	0.957	5.66272	5.97938	1.78832
YER061C	CEM1	2	0.194	1.16	5.97938
YER061C	CEM1	3	0.177	1.178	6.65537
YML036W	CGI121	1	0.275	0.928	3.37455	5.57188	1.71773
YML036W	CGI121	2	0.313	1.744	5.57188
YML036W	CGI121	3	0.111	0.999	9
YGL029W	CGR1	1	0.002	0.146	73	125	4.82831
YGL029W	CGR1	2	0.001	0.13	130
YGL029W	CGR1	3	0.001	0.125	125
YCL064C	CHA1	1	0.627	2.22	3.54067	3.50135	1.25315
YCL064C	CHA1	2	1.097	2.986	2.72197
YCL064C	CHA1	3	0.742	2.598	3.50135
YLR098C	CHA4	1	0.389	1.968	5.05913	3.84884	1.34777
YLR098C	CHA4	2	0.576	1.488	2.58333
YLR098C	CHA4	3	0.602	2.317	3.84884
YGL206C	CHC1	1	0	0.12	NA	#NUM!	#NUM!
YGL206C	CHC1	2	0	0.128	NA
YGL206C	CHC1	3	0	0.193	NA
YER164W	CHD1	1	0.332	1.526	4.59639	4.59639	1.52527
YER164W	CHD1	2	0.455	1.684	3.7011
YER164W	CHD1	3	0.18	1.285	7.13889
YBR274W	CHK1	1	0.381	2.454	6.44094	8.94855	2.19149
YBR274W	CHK1	2	0.277	2.792	10.0794
YBR274W	CHK1	3	0.447	4	8.94855
YPL008W	CHL1	1	0.379	1.629	4.29815	4.63107	1.53279
YPL008W	CHL1	2	0.592	4	6.75676
YPL008W	CHL1	3	0.412	1.908	4.63107
YDR254W	CHL4	1	0.486	1.585	3.26132	2.12569	0.754098
YDR254W	CHL4	2	0.403	0.854	2.11911
YDR254W	CHL4	3	0.541	1.15	2.12569
YER026C	CHO1	1	0.381	1.747	4.5853	4.5853	1.52286
YER026C	CHO1	2	0.445	0.629	1.41348
YER026C	CHO1	3	0.396	2.173	5.48737
YGR157W	CHO2	1	0.001	0.128	128	107	4.67283
YGR157W	CHO2	2	0	0.136	NA
YGR157W	CHO2	3	0.002	0.172	86
YNL192W	CHS1	1	0.555	2.105	3.79279	3.79279	1.3331
YNL192W	CHS1	2	0.537	1.536	2.86034
YNL192W	CHS1	3	0.349	1.569	4.4957
YBR023C	CHS3	1	0.352	0.95	2.69886	7.74038	2.04645
YBR023C	CHS3	2	0.416	3.22	7.74038
YBR023C	CHS3	3	0.38	3.029	7.97105
YLR330W	CHS5	1	0.331	0.979	2.9577	2.9577	1.08441
YLR330W	CHS5	2	0.28	0.936	3.34286
YLR330W	CHS5	3	0.277	0.811	2.9278
YLR330W	CHS5	1	0.541	2.102	3.8854	6.20968	1.82611
YLR330W	CHS5	2	0.558	3.465	6.20968
YLR330W	CHS5	3	0.497	3.423	6.88732
YJL099W	CHS6	1	0.3	1.187	3.95667	3.78209	1.33028
YJL099W	CHS6	2	0.222	0.722	3.25225
YJL099W	CHS6	3	0.335	1.267	3.78209
YHR142W	CHS7	1	0.482	2.184	4.53112	4.53112	1.51097
YHR142W	CHS7	2	0.614	2.495	4.06352
YHR142W	CHS7	3	0.509	3.769	7.40472
YHR052W	CIC1	1	0.001	0.144	144	131	4.8752
YHR052W	CIC1	2	0	0.125	NA
YHR052W	CIC1	3	0.001	0.118	118
YMR198W	CIK1	1	0.45	1.564	3.47556	6.29629	1.83996
YMR198W	CIK1	2	0.094	0.857	9.11702
YMR198W	CIK1	3	0	0.139	NA
YOR349W	CIN1	1	0.87	2.385	2.74138	3.45	1.23837
YOR349W	CIN1	2	0.667	2.385	3.57571
YOR349W	CIN1	3	0.68	2.346	3.45
YPL241C	CIN2	1	0.592	2.34	3.9527	2.74596	1.01013
YPL241C	CIN2	2	0.433	1.189	2.74596
YPL241C	CIN2	3	0.524	0.669	1.27672
YMR138W	CIN4	1	0.556	4	7.19424	4.81308	1.57134
YMR138W	CIN4	2	0.428	2.06	4.81308
YMR138W	CIN4	3	0.553	2.462	4.45208
YOR028C	CIN5	1	0.551	2.115	3.83848	3.71099	1.3113
YOR028C	CIN5	2	0.737	2.735	3.71099
YOR028C	CIN5	3	0.637	2.318	3.63893
YEL061C	CIN8	1	0.001	0.13	130	71.9	4.27528
YEL061C	CIN8	2	0.01	0.138	13.8
YEL061C	CIN8	3	0	0.126	NA
YDR022C	CIS1	1	0.873	2.65	3.03551	3.0487	1.11472
YDR022C	CIS1	2	0.68	2.39	3.51471
YDR022C	CIS1	3	0.616	1.878	3.0487
YJL158C	CIS3	1	0.43	1.756	4.08372	4.08372	1.40701
YJL158C	CIS3	2	0.345	1.03	2.98551
YJL158C	CIS3	3	0.424	1.733	4.08726
YNR001C	CIT1	1	0.327	0.849	2.59633	3.11751	1.13703
YNR001C	CIT1	2	0.417	1.3	3.11751
YNR001C	CIT1	3	0.003	0.151	50.3333
YCR005C	CIT2	1	0.188	0.692	3.68085	10	2.30259
YCR005C	CIT2	2	0.179	2.668	14.905
YCR005C	CIT2	3	0.297	2.97	10
YPR001W	CIT3	1	0.393	1.502	3.82188	4.14604	1.42215
YPR001W	CIT3	2	0.404	1.675	4.14604
YPR001W	CIT3	3	0.322	1.378	4.2795
YIL035C	CKA1	1	0.381	0.959	2.51706	2.51706	0.923092
YIL035C	CKA1	2	0.418	0.816	1.95215
YIL035C	CKA1	3	0.437	2.717	6.21739
YOR061W	CKA2	1	0.47	1.597	3.39787	3.39787	1.22315
YOR061W	CKA2	2	0.342	0.975	2.85088
YOR061W	CKA2	3	0.639	2.338	3.65884
YGL019W	CKB1	1	0.352	0.966	2.74432	2.74432	1.00953
YGL019W	CKB1	2	0.423	1.129	2.66903
YGL019W	CKB1	3	0.104	0.854	8.21154
YOR039W	CKB2	1	0.272	0.942	3.46324	4.30939	1.4608
YOR039W	CKB2	2	0.208	1.032	4.96154
YOR039W	CKB2	3	0.362	1.56	4.30939
YLR133W	CKI1	1	0.003	0.128	42.6667	43.6667	3.77659
YLR133W	CKI1	2	0	0.282	NA
YLR133W	CKI1	3	0.003	0.134	44.6667
YLR133W	CKI1	1	0.787	2.184	2.7751	3.74648	1.32082
YLR133W	CKI1	2	0.639	2.394	3.74648
YLR133W	CKI1	3	0.703	4	5.6899
YNL298W	CLA4	1	0.496	2.385	4.80847	3.98657	1.38293
YNL298W	CLA4	2	1.026	4	3.89864
YNL298W	CLA4	3	0.67	2.671	3.98657
YGR108W	CLB1	1	0.387	1.281	3.31008	3.06634	1.12048
YGR108W	CLB1	2	0.407	1.248	3.06634
YGR108W	CLB1	3	0.4	1.211	3.0275
YPR119W	CLB2	1	0.635	2.582	4.06614	5.00483	1.6104
YPR119W	CLB2	2	0.414	2.072	5.00483
YPR119W	CLB2	3	0.469	2.398	5.11301
YDL155W	CLB3	1	0.003	0.148	49.3333	-155	#NUM!
YDL155W	CLB3	2	-0.001	0.158	-158
YDL155W	CLB3	3	-0.001	0.155	-155
YDL155W	CLB3	1	0.536	1.183	2.20709	7.91975	2.06936
YDL155W	CLB3	2	0.486	3.849	7.91975
YDL155W	CLB3	3	0.485	4	8.24742
YLR210W	CLB4	1	0.511	2.738	5.35812	3.3423	1.20666
YLR210W	CLB4	2	0.669	2.236	3.3423
YLR210W	CLB4	3	0.749	2.458	3.28171
YPR120C	CLB5	1	0.523	1.872	3.57935	3.57935	1.27518
YPR120C	CLB5	2	0.233	0.852	3.65665
YPR120C	CLB5	3	0.307	1.067	3.47557
YGR109C	CLB6	1	0.624	1.643	2.63301	2.63706	0.969663
YGR109C	CLB6	2	0.394	1.039	2.63706
YGR109C	CLB6	3	0.446	1.44	3.2287
YGR167W	CLC1	1	0	0.128	NA	#NUM!	#NUM!
YGR167W	CLC1	2	0	0.136	NA
YGR167W	CLC1	3	0	0.136	NA
YGL215W	CLG1	1	0.702	1.253	1.7849	1.8377	0.608516
YGL215W	CLG1	2	0.801	1.472	1.8377
YGL215W	CLG1	3	0.687	1.614	2.34934
YMR199W	CLN1	1	0.385	1.36	3.53247	3.53247	1.262
YMR199W	CLN1	2	0.503	1.806	3.59046
YMR199W	CLN1	3	0.426	1.061	2.49061
YPL256C	CLN2	1	0.483	1.515	3.13665	2.84718	1.04633
YPL256C	CLN2	2	0.383	1.004	2.62141
YPL256C	CLN2	3	0.373	1.062	2.84718
YAL040C	CLN3	1	0.797	3.266	4.09787	3.88027	1.3559
YAL040C	CLN3	2	0.593	2.301	3.88027
YAL040C	CLN3	3	0.472	1.762	3.73305
YMR012W	CLU1	1	0.377	1.359	3.60477	3.60477	1.28226
YMR012W	CLU1	2	0.354	1.342	3.79096
YMR012W	CLU1	3	0.37	1.292	3.49189
YFR014C	CMK1	1	0.667	2.15	3.22339	2.85739	1.04991
YFR014C	CMK1	2	0.992	2.289	2.30746
YFR014C	CMK1	3	0.568	1.623	2.85739
YOL016C	CMK2	1	0.348	1.283	3.68678	3.9741	1.3798
YOL016C	CMK2	2	0.502	1.995	3.9741
YOL016C	CMK2	3	0.121	1.14	9.42149
YML057W	CMP2	1	0.472	1.61	3.41102	3.38197	1.21846
YML057W	CMP2	2	0.581	1.947	3.35112
YML057W	CMP2	3	0.466	1.576	3.38197
YLR433C	CNA1	1	0.434	1.197	2.75806	2.75806	1.01453
YLR433C	CNA1	2	0.338	1.12	3.31361
YLR433C	CNA1	3	0.429	1.12	2.61072
YKL190W	CNB1	1	0.489	1.847	3.7771	4.51011	1.50632
YKL190W	CNB1	2	0.39	1.893	4.85385
YKL190W	CNB1	3	0.445	2.007	4.51011
YAL058W	CNE1	1	-0.001	0.135	-135	-3	#NUM!
YAL058W	CNE1	2	0	0.17	NA
YAL058W	CNE1	3	0.001	0.129	129
YNL225C	CNM67	1	0.102	0.69	6.76471	7.75	2.04769
YNL225C	CNM67	2	0.052	0.403	7.75
YNL225C	CNM67	3	0.059	0.5	8.47458
YFR046C	CNN1	1	0.46	1.389	3.01957	2.4924	0.913244
YFR046C	CNN1	2	0.526	1.311	2.4924
YFR046C	CNN1	3	0.213	0.483	2.26761
YGL223C	COG1	1	-0.001	0.106	-106	-106	#NUM!
YGL223C	COG1	2	-0.001	0.118	-118
YGL223C	COG1	3	0.003	0.117	39
YNL051W	COG5	1	0.372	0.592	1.5914	1.95219	0.668952
YNL051W	COG5	2	0.251	0.49	1.95219
YNL051W	COG5	3	0.362	0.942	2.60221
YNL041C	COG6	1	0.623	3.511	5.63563	5.05689	1.62075
YNL041C	COG6	2	0.54	1.204	2.22963
YNL041C	COG6	3	0.791	4	5.05689
YGL005C	COG7	1	0.289	0.933	3.22837	4.42694	1.48771
YGL005C	COG7	2	0.49	2.271	4.63469
YGL005C	COG7	3	0.527	2.333	4.42694
YML071C	COG8	1	0	0.152	NA	#NUM!	#NUM!
YML071C	COG8	2	0	0.138	NA
YML071C	COG8	3	0	0.168	NA
YML071C	COG8	1	0.608	3.204	5.26974	5.7971	1.75736
YML071C	COG8	2	0.466	3.204	6.87554
YML071C	COG8	3	0.69	4	5.7971
YBR003W	COQ1	1	0.002	0.128	64	51.25	3.93672
YBR003W	COQ1	2	0	0.157	NA
YBR003W	COQ1	3	0.004	0.154	38.5
YOL008W	COQ10	1	0.598	2.071	3.46321	3.97267	1.37944
YOL008W	COQ10	2	0.805	3.198	3.97267
YOL008W	COQ10	3	0.564	2.451	4.34574
YNR041C	COQ2	1	0.002	0.136	68	68	4.21951
YNR041C	COQ2	2	0.002	0.136	68
YNR041C	COQ2	3	0.002	0.139	69.5
YOL096C	COQ3	1	0	0.165	NA	77.1667	4.34597
YOL096C	COQ3	2	0.001	0.129	129
YOL096C	COQ3	3	0.006	0.152	25.3333
YDR204W	COQ4	1	0	0.149	NA	#NUM!	#NUM!
YDR204W	COQ4	2	0	0.188	NA
YDR204W	COQ4	3	0	0.183	NA
YML110C	COQ5	1	0.004	0.172	43	85	4.44265
YML110C	COQ5	2	0.003	0.331	110.333
YML110C	COQ5	3	0.002	0.17	85
YGR255C	COQ6	1	0.002	0.111	55.5	55.5	4.01638
YGR255C	COQ6	2	0	0.125	NA
YGR255C	COQ6	3	0	0.127	NA
YGR255C	COQ6	1	0.243	1.29	5.30864	5.49068	1.70305
YGR255C	COQ6	2	0.161	0.884	5.49068
YGR255C	COQ6	3	0.232	2.083	8.97845
YLR201C	COQ9	1	0.01	0.199	19.9	-134	#NUM!
YLR201C	COQ9	2	-0.001	0.137	-137
YLR201C	COQ9	3	-0.001	0.134	-134
YBL045C	COR1	1	0.039	0.216	5.53846	64.3333	4.16408
YBL045C	COR1	2	0.003	0.193	64.3333
YBL045C	COR1	3	0.002	0.148	74
YNL336W	COS1	1	0.349	3.434	9.83954	5.85652	1.76755
YNL336W	COS1	2	0.683	4	5.85652
YNL336W	COS1	3	0.705	3.435	4.87234
YNR075W	COS10	1	0.764	1.922	2.51571	3.33004	1.20298
YNR075W	COS10	2	0.862	4	4.64037
YNR075W	COS10	3	0.809	2.694	3.33004
YBR203W	COS111	1	0	0.182	NA	131.5	4.87901
YBR203W	COS111	2	0.001	0.181	181
YBR203W	COS111	3	0.002	0.164	82
YGL263W	COS12	1	0.622	2.386	3.83601	3.83601	1.34443
YGL263W	COS12	2	0.525	2.771	5.2781
YGL263W	COS12	3	0.76	2.491	3.27763
YBR302C	COS2	1	-0.001	0.157	-157	-144	#NUM!
YBR302C	COS2	2	-0.001	0.131	-131
YBR302C	COS2	3	0	0.125	NA
YML132W	COS3	1	0.002	0.134	67	155	5.04343
YML132W	COS3	2	0.001	0.16	160
YML132W	COS3	3	0.001	0.155	155
YFL062W	COS4	1	0	0.142	NA	#NUM!	#NUM!
YFL062W	COS4	2	0	0.129	NA
YFL062W	COS4	3	0	0.128	NA
YJR161C	COS5	1	-0.001	0.115	-115	-115	#NUM!
YJR161C	COS5	2	0.004	0.132	33
YJR161C	COS5	3	-0.001	0.12	-120
YGR295C	COS6	1	0	0.117	NA	143	4.96284
YGR295C	COS6	2	0	0.134	NA
YGR295C	COS6	3	0.001	0.143	143
YDL248W	COS7	1	-0.001	0.155	-155	-145	#NUM!
YDL248W	COS7	2	-0.001	0.145	-145
YDL248W	COS7	3	-0.002	0.161	-80.5
YHL048W	COS8	1	0	0.132	NA	33	3.49651
YHL048W	COS8	2	0	0.12	NA
YHL048W	COS8	3	0.004	0.132	33
YKL219W	COS9	1	0.003	0.159	53	-58	#NUM!
YKL219W	COS9	2	-0.001	0.169	-169
YKL219W	COS9	3	0	0.148	NA
YOR316C	COT1	1	0.742	2.403	3.23854	3.23854	1.17512
YOR316C	COT1	2	0.649	2.403	3.70262
YOR316C	COT1	3	0.746	1.68	2.25201
YPL172C	COX10	1	0.114	0.958	8.40351	8.40351	2.12865
YPL172C	COX10	2	0.023	0.419	18.2174
YPL172C	COX10	3	0.141	1.067	7.56738
YPL132W	COX11	1	0.118	0.786	6.66102	6.66102	1.89627
YPL132W	COX11	2	0.063	0.555	8.80952
YPL132W	COX11	3	0.117	0.724	6.18803
YLR038C	COX12	1	0.044	1.407	31.9773	31.9773	3.46503
YLR038C	COX12	2	0.005	0.253	50.6
YLR038C	COX12	3	0.033	0.569	17.2424
YGL191W	COX13	1	0.487	1.534	3.1499	3.51308	1.25649
YGL191W	COX13	2	0.688	2.417	3.51308
YGL191W	COX13	3	0.591	2.534	4.28765
YML129C	COX14	1	0.006	0.159	26.5	26.5	3.27714
YML129C	COX14	2	0.005	0.183	36.6
YML129C	COX14	3	0.069	0.645	9.34783
YER141W	COX15	1	0.131	1.241	9.47328	9.47328	2.24848
YER141W	COX15	2	0.035	1.017	29.0571
YER141W	COX15	3	0.063	0.487	7.73016
YJL003W	COX16	1	0.003	0.164	54.6667	54.6667	4.00125
YJL003W	COX16	2	0.002	0.206	103
YJL003W	COX16	3	0.128	0.751	5.86719
YLL009C	COX17	1	0.006	0.139	23.1667	-60.4167	#NUM!
YLL009C	COX17	2	-0.001	0.144	-144
YLL009C	COX17	3	0	0.131	NA
YGR062C	COX18	1	0.163	1.128	6.92025	6.78307	1.91443
YGR062C	COX18	2	0.189	1.282	6.78307
YGR062C	COX18	3	0.241	1.297	5.38174
YLL018C-A	COX19	1	0.099	0.646	6.52525	7.73529	2.04579
YLL018C-A	COX19	2	0.074	0.672	9.08108
YLL018C-A	COX19	3	0.068	0.526	7.73529
Q0250	COX2	1	0.763	0.572	0.749672	3.86842	1.35285
Q0250	COX2	2	0.038	0.147	3.86842
Q0250	COX2	3	0.002	0.136	68
YDR231C	COX20	1	0	0.171	NA	120.5	4.79165
YDR231C	COX20	2	0.002	0.182	91
YDR231C	COX20	3	0.001	0.15	150
YHR116W	COX23	1	0.54	2.972	5.5037	5.5037	1.70542
YHR116W	COX23	2	0.467	2.381	5.0985
YHR116W	COX23	3	0.415	2.51	6.04819
YGL187C	COX4	1	-0.001	0.117	-117	-117	#NUM!
YGL187C	COX4	2	-0.001	0.179	-179
YGL187C	COX4	3	0.001	0.127	127
YNL052W	COX5A	1	0.248	1.279	5.15726	6.59233	1.88591
YNL052W	COX5A	2	0.147	1.11	7.55102
YNL052W	COX5A	3	0.287	1.892	6.59233
YIL111W	COX5B	1	0.223	3.061	13.7265	8.78815	2.1734
YIL111W	COX5B	2	0.439	3.858	8.78815
YIL111W	COX5B	3	0.395	1.471	3.72405
YHR051W	COX6	1	0.044	0.451	10.25	7.56	2.02287
YHR051W	COX6	2	0.15	1.134	7.56
YHR051W	COX6	3	0.154	0.684	4.44156
YMR256C	COX7	1	0	0.189	NA	-170	#NUM!
YMR256C	COX7	2	-0.001	0.158	-158
YMR256C	COX7	3	-0.001	0.182	-182
YLR395C	COX8	1	0.411	1.486	3.61557	3.61557	1.28525
YLR395C	COX8	2	0.688	2.303	3.34738
YLR395C	COX8	3	0.579	2.096	3.62003
YDL067C	COX9	1	0.002	0.117	58.5	61	4.11087
YDL067C	COX9	2	0	0.131	NA
YDL067C	COX9	3	0.002	0.127	63.5
YKL179C	COY1	1	1.117	3.406	3.04924	3.75556	1.32324
YKL179C	COY1	2	0.669	2.592	3.87444
YKL179C	COY1	3	0.585	2.197	3.75556
YOR303W	CPA1	1	0	0.159	NA	#NUM!	#NUM!
YOR303W	CPA1	2	0	0.158	NA
YOR303W	CPA1	3	0	0.149	NA
YJR109C	CPA2	1	0.003	0.342	114	7.97326	2.07609
YJR109C	CPA2	2	0.187	1.491	7.97326
YJR109C	CPA2	3	0.252	2.001	7.94048
YGR247W	CPD1	1	0.631	1.058	1.6767	1.33628	0.289892
YGR247W	CPD1	2	0.854	0.542	0.63466
YGR247W	CPD1	3	0.339	0.453	1.33628
YDR155C	CPR1	1	0.387	1.681	4.34367	4.34367	1.46872
YDR155C	CPR1	2	0.374	1.98	5.29412
YDR155C	CPR1	3	0.417	1.726	4.13909
YHR057C	CPR2	1	0.611	2.807	4.59411	3.83725	1.34475
YHR057C	CPR2	2	0.639	2.452	3.83725
YHR057C	CPR2	3	0.67	1.896	2.82985
YML078W	CPR3	1	0.222	0.784	3.53153	7.00971	1.9473
YML078W	CPR3	2	0.127	0.978	7.70079
YML078W	CPR3	3	0.103	0.722	7.00971
YCR069W	CPR4	1	0.493	1.838	3.72819	3.69084	1.30585
YCR069W	CPR4	2	0.524	1.934	3.69084
YCR069W	CPR4	3	0.594	2.056	3.46128
YDR304C	CPR5	1	0.559	1.852	3.31306	3.25701	1.18081
YDR304C	CPR5	2	0.63	1.854	2.94286
YDR304C	CPR5	3	0.642	2.091	3.25701
YLR216C	CPR6	1	0.281	1.675	5.96085	3.59677	1.28004
YLR216C	CPR6	2	0.401	1.079	2.69077
YLR216C	CPR6	3	0.558	2.007	3.59677
YJR032W	CPR7	1	0.466	1.244	2.66953	2	0.693147
YJR032W	CPR7	2	0.5	1	2
YJR032W	CPR7	3	0.51	0.99	1.94118
YNR028W	CPR8	1	0.387	1.832	4.73385	4.73385	1.55474
YNR028W	CPR8	2	0.58	4	6.89655
YNR028W	CPR8	3	0.564	2.506	4.44326
YJL172W	CPS1	1	0.626	2.292	3.66134	2.58065	0.948039
YJL172W	CPS1	2	0.665	1.629	2.44962
YJL172W	CPS1	3	0.527	1.36	2.58065
YNL130C	CPT1	1	0.001	0.15	150	150	5.01064
YNL130C	CPT1	2	0	0.133	NA
YNL130C	CPT1	3	0	0.152	NA
YOR100C	CRC1	1	0.524	1.871	3.57061	6.48298	1.86918
YOR100C	CRC1	2	0.48	3.896	8.11667
YOR100C	CRC1	3	0.617	4	6.48298
YDL142C	CRD1	1	0.001	0.149	149	149	5.00395
YDL142C	CRD1	2	0	0.158	NA
YDL142C	CRD1	3	0	0.117	NA
YDR223W	CRF1	1	0.709	3.062	4.31876	3.96889	1.37849
YDR223W	CRF1	2	0.45	1.786	3.96889
YDR223W	CRF1	3	0.856	3.105	3.62734
YGR189C	CRH1	1	0.663	1.649	2.48718	2.372	0.863733
YGR189C	CRH1	2	0.461	0.887	1.92408
YGR189C	CRH1	3	0.5	1.186	2.372
YLR429W	CRN1	1	0.356	1.409	3.95787	3.95787	1.3757
YLR429W	CRN1	2	0.684	2.164	3.16374
YLR429W	CRN1	3	0.653	2.753	4.21593
YHR146W	CRP1	1	0.533	1.913	3.58912	3.58912	1.27791
YHR146W	CRP1	2	0.306	1.096	3.5817
YHR146W	CRP1	3	0.234	1.066	4.55556
YLR213C	CRR1	1	0.314	1.262	4.01911	4.01911	1.39106
YLR213C	CRR1	2	0.53	2.114	3.98868
YLR213C	CRR1	3	0.36	1.493	4.14722
YOR031W	CRS5	1	0.341	1.281	3.7566	3.7566	1.32351
YOR031W	CRS5	2	0.327	1.424	4.35474
YOR031W	CRS5	3	0.802	1.41	1.7581
YNL027W	CRZ1	1	0.532	1.509	2.83647	2.97365	1.08979
YNL027W	CRZ1	2	0.686	2.06	3.00292
YNL027W	CRZ1	3	0.759	2.257	2.97365
YNR010W	CSE2	1	0.506	1.479	2.92292	2.92292	1.07258
YNR010W	CSE2	2	0.857	4	4.66744
YNR010W	CSE2	3	1.077	1.613	1.49768
YLR087C	CSF1	1	0	0.147	NA	69	4.23411
YLR087C	CSF1	2	0	0.185	NA
YLR087C	CSF1	3	0.002	0.138	69
YBR036C	CSG2	1	0.398	2.386	5.99497	3.62389	1.28755
YBR036C	CSG2	2	0.561	2.033	3.62389
YBR036C	CSG2	3	0.415	0.947	2.28193
YBR161W	CSH1	1	0.44	2.273	5.16591	5.16591	1.64208
YBR161W	CSH1	2	0.303	1.089	3.59406
YBR161W	CSH1	3	0.242	1.269	5.2438
YMR025W	CSI1	1	0.74	2.183	2.95	2.95	1.08181
YMR025W	CSI1	2	0.712	1.981	2.7823
YMR025W	CSI1	3	0.554	2.381	4.29783
YCR086W	CSM1	1	0	0.401	NA	358	5.88053
YCR086W	CSM1	2	0	0.245	NA
YCR086W	CSM1	3	0.001	0.358	358
YIL132C	CSM2	1	0.411	1.909	4.64477	4.33598	1.46695
YIL132C	CSM2	2	0.378	1.639	4.33598
YIL132C	CSM2	3	0.666	2.474	3.71471
YMR048W	CSM3	1	0.879	2.824	3.21274	3.21274	1.16712
YMR048W	CSM3	2	0.664	1.83	2.75602
YMR048W	CSM3	3	0.391	1.646	4.20972
YPL200W	CSM4	1	0.61	1.983	3.25082	2.74388	1.00937
YPL200W	CSM4	2	0.531	1.457	2.74388
YPL200W	CSM4	3	0.614	1.652	2.69055
YJR084W	CSN12	1	0.313	1.494	4.77316	3.42588	1.23136
YJR084W	CSN12	2	0.371	1.271	3.42588
YJR084W	CSN12	3	0.44	1.495	3.39773
YDR179C	CSN9	1	0.415	1.099	2.64819	2.64819	0.973877
YDR179C	CSN9	2	0.423	0.98	2.31678
YDR179C	CSN9	3	0.161	1.343	8.34161
YLR380W	CSR1	1	0.369	1.543	4.18157	4.09828	1.41057
YLR380W	CSR1	2	0.641	2.627	4.09828
YLR380W	CSR1	3	0.706	2.826	4.00283
YPR030W	CSR2	1	0.224	1.13	5.04464	4.25773	1.44874
YPR030W	CSR2	2	0.097	0.413	4.25773
YPR030W	CSR2	3	0.198	0.629	3.17677
YIL036W	CST6	1	0.369	0.999	2.70732	2.70732	0.995958
YIL036W	CST6	2	0.379	0.618	1.63061
YIL036W	CST6	3	0.53	1.611	3.03962
YLR394W	CST9	1	0.669	1.229	1.83707	1.98282	0.684519
YLR394W	CST9	2	0.539	1.154	2.141
YLR394W	CST9	3	0.582	1.154	1.98282
YDR256C	CTA1	1	0.538	1.604	2.98141	2.98141	1.0924
YDR256C	CTA1	2	0.519	1.518	2.92486
YDR256C	CTA1	3	0.586	1.849	3.15529
YMR078C	CTF18	1	0.44	1.572	3.57273	3.54237	1.2648
YMR078C	CTF18	2	0.544	1.84	3.38235
YMR078C	CTF18	3	0.413	1.463	3.54237
YPL018W	CTF19	1	0.002	0.138	69	69	4.23411
YPL018W	CTF19	2	0	0.203	NA
YPL018W	CTF19	3	0	0.616	NA
YLR381W	CTF3	1	0.652	1.559	2.3911	2.20264	0.789655
YLR381W	CTF3	2	0.622	1.337	2.14952
YLR381W	CTF3	3	0.607	1.337	2.20264
YPR135W	CTF4	1	0.629	2.08	3.30684	3.30684	1.19599
YPR135W	CTF4	2	0.65	2.071	3.18615
YPR135W	CTF4	3	0.626	2.2	3.51438
YHR191C	CTF8	1	0.371	1.575	4.24528	4.24528	1.44581
YHR191C	CTF8	2	0.315	1.196	3.79683
YHR191C	CTF8	3	0.25	1.154	4.616
YDR151C	CTH1	1	0.923	2.773	3.00433	6.36639	1.85103
YDR151C	CTH1	2	0.473	3.058	6.46512
YDR151C	CTH1	3	0.363	2.311	6.36639
YPL181W	CTI6	1	0.43	0.537	1.24884	1.35061	0.300556
YPL181W	CTI6	2	0.287	0.515	1.79443
YPL181W	CTI6	3	0.328	0.443	1.35061
YKL139W	CTK1	1	0	0.153	NA	-156	#NUM!
YKL139W	CTK1	2	-0.001	0.154	-154
YKL139W	CTK1	3	-0.001	0.158	-158
YJL006C	CTK2	1	0	0.203	NA	#NUM!	#NUM!
YJL006C	CTK2	2	0	0.144	NA
YJL006C	CTK2	3	0	0.152	NA
YML112W	CTK3	1	-0.001	0.144	-144	-45.1667	#NUM!
YML112W	CTK3	2	0	0.15	NA
YML112W	CTK3	3	0.003	0.161	53.6667
YMR180C	CTL1	1	0.325	1.469	4.52	3.74645	1.32081
YMR180C	CTL1	2	0.421	1.472	3.49644
YMR180C	CTL1	3	0.422	1.581	3.74645
YHR109W	CTM1	1	0.4	0.875	2.1875	2.45786	0.899291
YHR109W	CTM1	2	0.439	1.079	2.45786
YHR109W	CTM1	3	0.477	1.289	2.70231
YPR124W	CTR1	1	0.619	2.304	3.72213	3.19061	1.16021
YPR124W	CTR1	2	0.377	1.081	2.86737
YPR124W	CTR1	3	0.362	1.155	3.19061
YHR175W	CTR2	1	0	0.115	NA	#NUM!	#NUM!
YHR175W	CTR2	2	0	0.171	NA
YHR175W	CTR2	3	0	0.174	NA
YLR411W	CTR3	1	0.004	0.161	40.25	93.625	4.5393
YLR411W	CTR3	2	0	0.178	NA
YLR411W	CTR3	3	0.001	0.147	147
YOL145C	CTR9	1	0	0.154	NA	69.875	4.24671
YOL145C	CTR9	2	0.001	0.128	128
YOL145C	CTR9	3	0.012	0.141	11.75
YLR286C	CTS1	1	0.43	1.513	3.5186	3.5186	1.25806
YLR286C	CTS1	2	0.579	2.018	3.48532
YLR286C	CTS1	3	0.297	1.113	3.74747
YDR371W	CTS2	1	0.316	1.409	4.45886	4.45886	1.49489
YDR371W	CTS2	2	0.245	0.957	3.90612
YDR371W	CTS2	3	0.365	2.12	5.80822
YGR088W	CTT1	1	0.49	2.091	4.26735	4.26735	1.45099
YGR088W	CTT1	2	0.631	2.467	3.90967
YGR088W	CTT1	3	0.638	3.039	4.76332
YMR264W	CUE1	1	0.588	1.402	2.38435	2.38435	0.868928
YMR264W	CUE1	2	0.729	1.722	2.36214
YMR264W	CUE1	3	0.739	1.909	2.58322
YKL090W	CUE2	1	0.399	1.673	4.19298	4.19298	1.43341
YKL090W	CUE2	2	0.328	1.259	3.83841
YKL090W	CUE2	3	0.27	1.23	4.55556
YGL110C	CUE3	1	0	0.118	NA	207	5.33272
YGL110C	CUE3	2	0.001	0.207	207
YGL110C	CUE3	3	0	0.133	NA
YML101C	CUE4	1	0.374	0.882	2.35829	2.97767	1.09114
YML101C	CUE4	2	0.372	1.447	3.88978
YML101C	CUE4	3	0.403	1.2	2.97767
YOR042W	CUE5	1	0.004	0.157	39.25	39.25	3.66995
YOR042W	CUE5	2	0.003	0.183	61
YOR042W	CUE5	3	0.015	0.153	10.2
YGR003W	CUL3	1	0	0.139	NA	32.5	3.48124
YGR003W	CUL3	2	0	0.148	NA
YGR003W	CUL3	3	0.004	0.13	32.5
YHR053C	CUP1-1	1	0.001	0.122	122	159	5.0689
YHR053C	CUP1-1	2	0.001	0.202	202
YHR053C	CUP1-1	3	0.001	0.159	159
YHR055C	CUP1-2	1	0	0.118	NA	48	3.8712
YHR055C	CUP1-2	2	0	0.18	NA
YHR055C	CUP1-2	3	0.004	0.192	48
YGL166W	CUP2	1	0.422	1.472	3.48815	3.45328	1.23932
YGL166W	CUP2	2	0.55	1.425	2.59091
YGL166W	CUP2	3	0.503	1.737	3.45328
YEL027W	CUP5	1	-0.001	0.315	-315	-138.167	#NUM!
YEL027W	CUP5	2	0.003	0.116	38.6667
YEL027W	CUP5	3	0	0.112	NA
YPL177C	CUP9	1	0.411	1.692	4.11679	3.65416	1.29587
YPL177C	CUP9	2	0.373	1.363	3.65416
YPL177C	CUP9	3	0.384	1.217	3.16927
YNL286W	CUS2	1	0.308	3.111	10.1006	10.1006	2.3126
YNL286W	CUS2	2	0.376	4	10.6383
YNL286W	CUS2	3	0.572	2.309	4.03671
YDR163W	CWC15	1	0.659	2.061	3.12747	3.69905	1.30808
YDR163W	CWC15	2	0.525	1.942	3.69905
YDR163W	CWC15	3	0.594	2.28	3.83838
YDR482C	CWC21	1	0.809	2.157	2.66625	3.16293	1.1515
YDR482C	CWC21	2	0.687	2.214	3.22271
YDR482C	CWC21	3	0.847	2.679	3.16293
YPL064C	CWC27	1	0.437	1.395	3.19222	3.56545	1.27129
YPL064C	CWC27	2	0.493	2.171	4.40365
YPL064C	CWC27	3	0.382	1.362	3.56545
YGL027C	CWH41	1	0.336	0.968	2.88095	2.88095	1.05812
YGL027C	CWH41	2	0.408	0.821	2.01225
YGL027C	CWH41	3	0.068	0.645	9.48529
YCR017C	CWH43	1	0.449	1.752	3.902	8.40955	2.12937
YCR017C	CWH43	2	0.398	3.347	8.40955
YCR017C	CWH43	3	0.383	4	10.4439
YKL096W	CWP1	1	0.331	0.6	1.81269	3.22567	1.17114
YKL096W	CWP1	2	0.483	1.558	3.22567
YKL096W	CWP1	3	0.52	2.496	4.8
YKL096W-A	CWP2	1	0.353	0.665	1.88385	2.58316	0.949014
YKL096W-A	CWP2	2	0.487	1.258	2.58316
YKL096W-A	CWP2	3	0.687	3.102	4.51528
YML054C	CYB2	1	0.386	1.162	3.01036	3.01036	1.10206
YML054C	CYB2	2	0.369	1.25	3.38753
YML054C	CYB2	3	0.507	1.102	2.17357
YNL111C	CYB5	1	0.76	2.389	3.14342	3.14342	1.14531
YNL111C	CYB5	2	0.472	1.178	2.49576
YNL111C	CYB5	3	0.712	2.551	3.58287
YJR048W	CYC1	1	0.353	1.754	4.96884	6.0585	1.80146
YJR048W	CYC1	2	0.369	2.319	6.28455
YJR048W	CYC1	3	0.547	3.314	6.0585
YOR037W	CYC2	1	0.474	2.306	4.86498	6.78182	1.91425
YOR037W	CYC2	2	0.398	4	10.0503
YOR037W	CYC2	3	0.495	3.357	6.78182
YAL039C	CYC3	1	0.242	0.827	3.41736	3.41736	1.22887
YAL039C	CYC3	2	0.103	0.623	6.04854
YAL039C	CYC3	3	0.173	0.408	2.35838
YEL039C	CYC7	1	0.621	1.689	2.71981	2.71981	1.00056
YEL039C	CYC7	2	0.131	0.981	7.48855
YEL039C	CYC7	3	0.884	2.364	2.67421
YBR112C	CYC8	1	0	0.18	NA	-208.5	#NUM!
YBR112C	CYC8	2	-0.001	0.178	-178
YBR112C	CYC8	3	-0.001	0.239	-239
YDL117W	CYK3	1	0.395	3.041	7.69873	7.69873	2.04106
YDL117W	CYK3	2	0.483	1.621	3.35611
YDL117W	CYK3	3	0.365	4	10.9589
YDR430C	CYM1	1	0.511	2.349	4.59687	4.38764	1.47879
YDR430C	CYM1	2	0.37	1.43	3.86486
YDR430C	CYM1	3	0.356	1.562	4.38764
YAL012W	CYS3	1	0	0.134	NA	135	4.90527
YAL012W	CYS3	2	0	0.139	NA
YAL012W	CYS3	3	0.001	0.135	135
YGR155W	CYS4	1	0.728	2.533	3.4794	3.83011	1.34289
YGR155W	CYS4	2	0.45	2.176	4.83556
YGR155W	CYS4	3	0.465	1.781	3.83011
YOR065W	CYT1	1	0.176	0.967	5.49432	10.6122	2.36201
YOR065W	CYT1	2	0.098	1.04	10.6122
YOR065W	CYT1	3	0.098	1.343	13.7041
YKL087C	CYT2	1	0.056	0.739	13.1964	14.3158	2.66136
YKL087C	CYT2	2	0.014	0.323	23.0714
YKL087C	CYT2	3	0.038	0.544	14.3158
YBR233W-A	DAD3	1	-0.001	0.284	-284	-131.833	#NUM!
YBR233W-A	DAD3	2	0	0.355	NA
YBR233W-A	DAD3	3	0.012	0.244	20.3333
YBR233W-A	DAD3	1	0.62	2.055	3.31452	3.32881	1.20262
YBR233W-A	DAD3	2	0.59	1.964	3.32881
YBR233W-A	DAD3	3	0.527	2.149	4.0778
YDR320C-A	DAD4	1	0.003	2.663	887.667	549.833	6.30962
YDR320C-A	DAD4	2	0	0.519	NA
YDR320C-A	DAD4	3	0.001	0.212	212
YML070W	DAK1	1	0.422	0.165	0.390995	0.494186	-0.704843
[truncated: 13,265 more rows]
