# Supplementary material for: Genetic Basis for Saccharomyces cerevisiae Biofilm in Liquid Medium
Source: G3 (Bethesda). 2014 Jul 9;4(9):1671–80. doi: 10.1534/g3.114.010892 (PMC4169159; doi:10.1534/g3.114.010892)
Supplement: Supporting Information [file supp_g3.114.010892_FileS3.zip]

Archive with 2 entries (2 files):
- FileS3/FileS3.xls
- FileS3/READ_ME.pdf
