# Supplementary material for: Genetic Basis for Saccharomyces cerevisiae Biofilm in Liquid Medium
Source: G3 (Bethesda). 2014 Jul 9;4(9):1671–80. doi: 10.1534/g3.114.010892 (PMC4169159; doi:10.1534/g3.114.010892)
Supplement: Supporting Information [file supp_g3.114.010892_FileS3.zip › FileS3/FileS3.xls]

## Sheet: Sheet1
Less biofilm compared to parent		More biofilm compared to parent
ORF	Gene deleted in mutant	ORF	Gene deleted in mutant
YAL046C	AIM1	YBR085W	AAC3
YOL140W	ARG8	YKL106W	AAT1
YIL130W	ASG1	YML035C	AMD1
YDL149W	ATG9	YLL042C	ATG10
YJR001W	AVT1	YNR007C	ATG3
YLR390W-A	CCW14	YNL315C	ATP11
YGR247W	CPD1	YOR125C	CAT5
YKR024C	DBP7	YJL209W	CBP1
YGR093W	DRN1	YHL038C	CBP2
YPL101W	ELP4	YBR023C	CHS3
YIR019C	FLO11	YLR003C	CMS1
YER109C	FLO8	YNL225C	CNM67
YER182W	FMP10	YNL336W	COS1
YEL009C	GCN4	YPL172C	COX10
YDR152W	GIR2	YLR038C	COX12
YBR034C	HMT1	YLL018C-A	COX19
YLR099C	ICT1	YHR051W	COX6
YOR136W	IDH2	YNL286W	CUS2
YMR065W	KAR5	YOR065W	CYT1
YDL233W	MFG1	YKL087C	CYT2
YEL007W	MIT1	YBR065C	ECM2
YCR003W	MRPL32	YDR261C	EXG2
YMR164C	MSS11	YBR179C	FZO1
YDR386W	MUS81	YBR018C	GAL7
YHR042W	NCP1	YBR045C	GIP1
YNL183C	NPR1	YGR102C	GTF1
YMR231W	PEP5	YNL130C-A	HER2
YPL112C	PEX25	YOL095C	HMI1
YDL090C	RAM1	YJL146W	IDS2
YNL098C	RAS2	YCR071C	IMG2
YCR036W	RBK1	YPL040C	ISM1
YKL038W	RGT1	YBL063W	KIP1
YIL118W	RHO3	YOR221C	MCT1
YHL027W	RIM101	YOR211C	MGM1
YGL045W	RIM8	YDR245W	MNN10
YPL002C	SNF8	YGL068W	MNP1
YDR011W	SNQ2	YCL061C	MRC1
YML055W	SPC2	YGL143C	MRF1
YDR292C	SRP101	YDL045W-A	MRP10
YKL072W	STB6	YHL004W	MRP4
YOR027W	STI1	YPL118W	MRP51
YCL008C	STP22	YNL005C	MRP7
YIL047C	SYG1	YDL202W	MRPL11
YBR083W	TEC1	YKR006C	MRPL13
YPR133W-A	TOM5	YNL252C	MRPL17
YNL121C	TOM70	YNL185C	MRPL19
YKL166C	TPK3	YLR439W	MRPL4
YBR105C	VID24	YPR100W	MRPL51
YGR106C	VOA1	YHR147C	MRPL6
YMR077C	VPS20	YJL063C	MRPL8
YJR102C	VPS25	YPL104W	MSD1
YLR417W	VPS36	YPL097W	MSY1
YPL019C	VTC3	YBR001C	NTH2
YAL004W	YAL004W	YML060W	OGG1
YBL029C-A	YBL029C-A	YER154W	OXA1
YBL029W	YBL029W	YBR221C	PDB1
YBR056W	YBR056W	YER058W	PET117
YCR051W	YCR051W	YJR034W	PET191
YFL054C	YFL054C	YPR191W	QCR2
YGR122W	YGR122W	YBR043C	QDR3
YGR161W-C	YGR161W-C	YBR005W	RCR1
YGR266W	YGR266W	YOR279C	RFM1
YIL014C-A	YIL014C-A	YCR028C-A	RIM1
YIR024C	YIR024C	YBR192W	RIM2
YKL151C	YKL151C	YEL024W	RIP1
YLR126C	YLR126C	YGL070C	RPB9
YNL200C	YNL200C	YHL001W	RPL14B
YOL047C	YOL047C	YNL301C	RPL18B
YOL098C	YOL098C	YPR116W	RRG8
YOR034C-A	YOR034C-A	YNL213C	RRG9
YOR223W	YOR223W	YDR041W	RSM10
		YER050C	RSM18
		YNR037C	RSM19
		YOR216C	RUD3
		YBR024W	SCO2
		YBR171W	SEC66
		YLR139C	SLS1
		YML066C	SMA2
		YLR025W	SNF7
		YEL059C-A	SOM1
		YDL092W	SRP14
		YNL081C	SWS2
		YBR044C	TCM62
		YBR067C	TIP1
		YBR006W	UGA2
		YBR173C	UMP1
		YML115C	VAN1
		YEL051W	VMA8
		YBL081W	YBL081W
		YBL086C	YBL086C
		YBR062C	YBR062C
		YIL168W	YIL168W
		YIR014W	YIR014W
		YJL175W	YJL175W
		YLR361C-A	YLR361C-A
		YML025C	YML6
		YMR175W-A	YMR175W-A
		YMR293C	YMR293C
		YOR300W	YOR300W
		YBR148W	YSW1
