# Supplementary material for: Genetic Basis for Saccharomyces cerevisiae Biofilm in Liquid Medium
Source: G3 (Bethesda). 2014 Jul 9;4(9):1671–80. doi: 10.1534/g3.114.010892 (PMC4169159; doi:10.1534/g3.114.010892)
Supplement: Supporting Information [file supp_g3.114.010892_FileS4.zip › FileS4/FileS4.xls]

## Sheet: Sheet1
GO category annotation	Mutants making significantly more biofilm	Representative mutant tested for FLO11 mRNA levels	FLO11 mRNA change shown in Figure 3
mitochondrion	fzo1Δ img2Δ mrp10Δ mrpl11Δ rsm10Δ som1Δ rsm18Δ mnp1Δ mrp4Δ mrpl6Δ mrpl8Δ mrpl13Δ mrpl4Δ yml6Δ mrpl7Δ mrpl19Δ rrg9Δ mrpl17Δ atp11Δ rsm19Δ mgm1Δ mrp51Δ mrpl51Δ cbp2Δ	cbp2Δ	No change
ribosomal proteins	img2Δ mrp10Δ mrpl11Δ rsm10Δ rsm18Δ mnp1Δ rpl14bΔ mrp4Δ mrpl6Δ mrpl8Δ mrpl13Δ mrpl4Δ yml6Δ mrp7Δ sws2Δ mrpl19Δ mrpl17Δ rpl18bΔ rsm19Δ mrp51Δ mrpl51Δ mrpl35Δ	mrpl35Δ	No change
aerobic respiration and electron transport	rip1Δ cox6Δ cbp1Δ cox12Δ sls1Δ her2Δ cyt1Δ mct1Δ mrpl51Δ qcr2Δ atp4Δ cox2bΔ cyc1Δ	cyc1Δ	No change
		cox5BΔ*	Significantly less mRNA
		atp4Δ	No change
Mitochondrial t-RNA	her2Δ ism1Δ msd1Δ msy1Δ ism1Δ ygr102cΔ ymr293cΔ	her2Δ	Significantly more mRNA
		ism1Δ	No change
Other (non-mitochondrial function)	uga2Δ mnn10Δ gtf1Δ chs3Δ gip1Δ ysw1Δ sma2Δ mnn10Δ van1Δ exg2Δ ids2Δ snf7Δ sma2Δ cnm67Δ	uga2Δ	No change
		mnn10Δ	No change
*cox5BΔ only significantly more biofilm at 96 hours (File S2)
