# Supplementary material for: Genetic Basis for Saccharomyces cerevisiae Biofilm in Liquid Medium
Source: G3 (Bethesda). 2014 Jul 9;4(9):1671–80. doi: 10.1534/g3.114.010892 (PMC4169159; doi:10.1534/g3.114.010892)
Supplement: Supporting Information [file supp_g3.114.010892_FileS5.zip › FileS5/FileS5.xls]

## Sheet: Sheet1
		FLO11/ACT1 mRNA in mutant compared to wildtype
ORF	Gene deleted in mutant	Experiment 1	Experiment 2	Experiment 3	Experiment 4	Average of FLO11/ACT1 mRNA in mutant compared to wildtype Σ1278b	Standard deviation	Average fold change of FLO11/ACT1 mRNA compared to wildtype Σ1278b	t-test p-value	Significant change in FLO11 mRNA
Deletion mutants with increased biofilm formation compared to the parental strain
YPL078C	ATP4	1.799	2.684	1.179	ND	1.887	0.756	1.887	0.173
YHL038C	CBP2	2.127	3.495	1.592	NA	2.405	0.982	2.405	0.126
YIL111W	COX5B	0.279	NA	0.747	0.375	0.467	0.247	-2.142	0.044	**
YJR048W	CYC1	0.868	NA	0.740	0.719	0.776	0.081	-1.289	0.166
YMR293C	HER2	2105	4.137	1.92	4.641	3.201	1.390	3.201	0.048	**
YPL040C	ISM1	0.743	3.862	2.686	NA	2.430	1.575	2.430	0.255
YDR245W	MNN10	0.634	1.235	0.664	NA	0.844	0.339	-1.184	0.535
YDR322W	MRPL35	1.284	1.11	0.905	NA	1.100	0.190	1.100	0.554
YBR006W	UGA2	0.205	NA	0.872	0.335	0.470	0.354	-2.126	0.104
Deletion mutants that have lost the ability to form biofilm
YAL046C	AIM1	0.321	0.508	0.309	NA	0.379	0.112	-2.635	0.008	***
YOL140W	ARG8	0.576	NA	1.158	0.682	0.805	0.310	-1.242	0.405
YIL130W	ASG1	0.199	0.096	0.239	NA	0.178	0.074	-5.624	0.002	***
YDL149W	ATG9	NA	NA	NA	NA	NA	NA	NA	NA
YJR001W	AVT1	0.339	NA	0.635	0.543	0.506	0.151	-1.977	0.024	**
YLR390W-A	CCW14	NA	NA	NA	NA	NA	NA	NA	NA
YGR247W	CPD1	1.087	1.198	0.388	NA	0.891	0.439	-1.122	0.713
YKR024C	DBP7	NA	NA	NA	NA	NA	NA	NA	NA
YGR093W	DRN1	0.578	0.141	0.142	NA	0.287	0.252	-3.483	0.017	**
YPL101W	ELP4	0.154	0.068	0.074	NA	0.099	0.048	-1.011	0.001	***
YIR019C	FLO11	0.040	0.034	0.035	NA	0.036	0.003	-2.756	0.001	***
YER109C	FLO8	0.784	0.071	0.156	0.312	0.180	0.123	-3.023	0.024	**
YER182W	FMP10	0.162	0.330	0.299	NA	0.264	0.089	-3.791	0.004	***
YEL009C	GCN4	0.274	0.502	0.995	NA	0.591	0.369	-1.693	0.162
YDR152W	GIR2	0.454	0.419	1.23	NA	0.701	0.459	-1.426	0.356
YBR034C	HMT1	0.017	0.051	0.347	NA	0.138	0.181	-7.245	0.004	***
YLR099C	ICT1	0.636	NA	1.043	0.387	0.689	0.331	-1.452	0.231
YOR136W	IDH2	NA	NA	NA	NA	NA	NA	NA	NA
YMR065W	KAR5	0.104	0.189	0.283	NA	0.192	0.089	-5.200	0.003	***
YDL233W	MFG1	0.131	0.063	1.724	NA	0.639	0.940	-1.564	0.550
YEL007W	MIT1	0.484	NA	0.212	0.021	0.239	0.233	-4.183	0.012	**
YCR003W	MRPL32	NA	0.444	0.083	0.619	0.382	0.273	-2.619	0.032	**
YMR164C	MSS11	0.134	0.047	0.144	NA	0.108	0.054	-9.223	0.001	***
YDR386W	MUS81	NA	NA	NA	NA	NA	NA	NA	NA
YHR042W	NCP1	0.069	0.776	0.277	0.728	0.463	0.345	-2.161	0.062	**
YNL183C	NPR1	0.156	0.154	0.701	NA	0.337	0.315	-2.966	0.036	**
YMR231W	PEP5	0.028	0.045	0.110	NA	0.061	0.044	-1.636	0.001	***
YPL112C	PEX25	0.082	0.111	0.109	NA	0.101	0.016	-9.937	0.001	***
YDL090C	RAM1	NA	NA	NA	NA	NA	NA	NA	NA
YNL098C	RAS2	NA	NA	NA	NA	NA	NA	NA	NA
YCR036W	RBK1	NA	NA	NA	NA	NA	NA	NA	NA
YKL038W	RGT1	0.183	0.164	0.617	NA	0.322	0.256	-3.110	0.021	**
YIL118W	RHO3	NA	NA	NA	NA	NA	NA	NA	NA
YHL027W	RIM101	0.508	0.336	0.232	NA	0.359	0.140	-2.786	0.009	***
YGL045W	RIM8	0.127	0.071	0.233	NA	0.144	0.082	-6.967	0.002	***
YPL002C	SNF8	0.065	NA	0.254	0.273	0.198	0.115	-5.058	0.003	***
YDR011W	SNQ2	NA	NA	NA	NA	NA	NA	NA	NA
YML055W	SPC2	0.472	0.167	0.302	NA	0.314	0.153	-3.187	0.008	***
YDR292C	SRP101	0.029	0.066	0.587	1.571	0.563	0.719	-1.775	0.361
YKL072W	STB6	0.062	0.064	0.131	NA	0.086	0.039	-1.168	0.001	***
YCL008C	STP22	0.255	0.436	0.674	NA	0.455	0.210	-2.199	0.029	**
YCL008C	STP22	NA	NA	NA	NA	NA	NA	NA	NA
YIL047C	SYG1	NA	NA	NA	NA	NA	NA	NA	NA
YBR083W	TEC1	0.479	0.472	0.098	NA	0.350	0.218	-2.858	0.018	**
YPR133W-A	TOM5	NA	NA	NA	NA	NA	NA	NA	NA
YNL121C	TOM70	0.377	1.995	0.652	2.661	1.421	1.087	1.421	0.,546
YKL166C	TPK3	1.399	4.239	3.452	1.718	2.702	1.365	2.702	0.090	*
YBR105C	VID24	0.059	0.119	0.425	NA	0.201	0.196	-4.973	0.007	***
YGR106C	VOA1	0.826	NA	0.550	NA	0.688	0.196	-1.453	0.173
YMR077C	VPS20	0.042	0.186	0.065	NA	0.098	0.077	-1.020	0.002	***
YJR102C	VPS25	NA	NA	NA	NA	NA	NA	NA	NA
YLR417W	VPS36	NA	NA	NA	NA	NA	NA	NA	NA
YPL019C	VTC3	0.328	0.189	0.090	NA	0.202	0.119	-4.945	0.004	***
YAL004W	YAL004W	NA	NA	NA	NA	NA	NA	NA	NA
YBL029C-A	YBL029C-A	0.091	0.101	0.467	NA	0.220	0.214	-4.550	0.009	***
YBL029W	YBL029W	0.225	0.100	0.106	NA	0.144	0.071	-6.953	0.002	***
YBR056W	YBR056W	NA	NA	NA	NA	NA	NA	NA	NA
YCR051W	YCR051W	NA	NA	NA	NA	NA	NA	NA	NA
YFL054C	YFL054C	0.275	0.280	0.040	NA	0.198	0.137	-5.042	0.004	***
YGR122W	YGR122W	NA	NA	NA	NA	NA	NA	NA	NA
YGR161W-C	YGR161W-C	0.515	0.422	0.468	NA	0.468	0.046	-2.135	0.009	***
YGR266W	YGR266W	0.421	NA	0.594	1.036	0.684	0.317	-1.463	0.212
YIL014C-A	YIL014C-A	0.405	0.188	0.441	NA	0.345	0.137	-2.902	0.008	***
YIR024C	YIR024C	0.071	NA	0.105	NA	0.088	0.024	-1.132	0.008	***
YKL151C	YKL151C	0.131	0.103	0.229	NA	0.154	0.066	-6.481	0.002	***
YLR126C	YLR126C	0.283	0.956	0.455	NA	0.565	0.350	-1.770	0.131
YNL200C	YNL200C	0.042	0.064	0.072	NA	0.059	0.016	-1.689	0.001	***
YOL047C	YOL047C	NA	NA	NA	NA	NA	NA	NA	NA
YOL098C	YOL098C	1.312	NA	0.308	1.387	1.003	0.603	1.003	0.995
YOR034C-A	YOR034C-A	0.056	0.028	0.086	NA	0.057	0.029	-1.763	0.001	***
YOR223W	YOR223W	0.124	0.042	0.067	NA	0.078	0.042	-1.289	0.001	***
