# Supplementary material for: Genetic Basis for Saccharomyces cerevisiae Biofilm in Liquid Medium
Source: G3 (Bethesda). 2014 Jul 9;4(9):1671–80. doi: 10.1534/g3.114.010892 (PMC4169159; doi:10.1534/g3.114.010892)
Supplement: Supporting Information [file supp_g3.114.010892_FileS6.zip › FileS6/FileS6.xls]

## Sheet: Ark1
Suppressors of tpk3Δ
Double mutant	Biofilm, median normalized values
vac14Δ tpk3Δ	0.240552
wsc2Δ tpk3Δ	0.24304
cln2Δ tpk3Δ	0.24849
mrp7Δ tpk3Δ	0.25986
ssa1Δ tpk3Δ	0.260283
ynr004Δ tpk3Δ	0.260691
ald2Δ tpk3Δ	0.264627
pex5Δ tpk3Δ	0.277426
gal11Δ tpk3Δ	0.287913
ede1Δ tpk3Δ	0.310617
hsc82Δ tpk3Δ	0.33626
etr1Δ tpk3Δ	0.338273
rps22bΔ tpk3Δ	0.347227
spr1Δ tpk3Δ	0.359397
ctf18Δ tpk3Δ	0.360003
jnm1Δ tpk3Δ	0.3642
sps18Δ tpk3Δ	0.374072
atg19Δ tpk3Δ	0.387164
ubp15Δ tpk3Δ	0.403696
fet4Δ tpk3Δ	0.414852
sap30Δ tpk3Δ	0.433159
boi1Δ tpk3Δ	0.439216
pkr1Δ tpk3Δ	0.439441
mir1Δ tpk3Δ	0.473376
tsr2Δ tpk3Δ	0.512399
cdh1Δ tpk3Δ	0.515581
pfa3Δ tpk3Δ	0.520721
cax4Δ tpk3Δ	0.526259
grx5Δ tpk3Δ	0.552673
ldb16Δ tpk3Δ	0.553792
srb8Δ tpk3Δ	0.605154
aad6Δ tpk3Δ	0.63049
ssn8Δ tpk3Δ	0.742327
hnt3Δ tpk3Δ	0.797772
ggc1Δ tpk3Δ	0.800689
