# Supplementary material for: Genetic Basis for Saccharomyces cerevisiae Biofilm in Liquid Medium
Source: G3 (Bethesda). 2014 Jul 9;4(9):1671–80. doi: 10.1534/g3.114.010892 (PMC4169159; doi:10.1534/g3.114.010892)
Supplement: Supporting Information [file supp_g3.114.010892_FileS7.zip › FileS7/FileS7.xls]

## Sheet: Sheet1
ORF	Gene deleted in mutant	Mat/surface spreading biofilm this study	Invasive this study	Mat/surface spreading biofilm Ryan et al, 2012	Invasive Ryan et al, 2012
YAL046C	AIM1	Negative	Positive	Negative	Positive
YOL140W	ARG8	Negative	Positive	Positive	Positive
YIL130W	ASG1	Negative	Negative	Positive	Negative
YDL149W	ATG9	Negative	Negative	Positive	Positive
YJR001W	AVT1	Negative	Negative	Negative	Positive
YLR390W-A	CCW14	Negative	Positive	Negative	Negative
YGR247W	CPD1	Negative	Positive	Positive	Positive
YKR024C	DBP7	Negative	Positive	ND	ND
YGR093W	DRN1	Negative	Negative	Positive	Positive
YPL101W	ELP4	Negative	Negative	Positive	Positive
YIR019C	FLO11	Negative	Negative	Negative	Negative
YER109C	FLO8	Negative	Negative	Negative	Negative
YER182W	FMP10	Negative	Negative	Positive	Positive
YEL009C	GCN4	Negative	Positive	Positive	Positive
YDR152W	GIR2	Negative	Positive	Positive	Positive
YBR034C	HMT1	Negative	Positive	Positive	Positive
YLR099C	ICT1	Negative	Negative	Positive	Positive
YOR136W	IDH2	Negative	Negative	Negative	Negative
YMR065W	KAR5	Negative	Negative	Positive	Positive
YDL233W	MFG1	Negative	Negative	Negative	Negative
YEL007W	MIT1	Negative	Positive	Negative	Negative
YCR003W	MRPL32	Negative	Negative	Negative	Negative
YMR164C	MSS11	Negative	Negative	Negative	Negative
YDR386W	MUS81	Negative	Negative	Positive	Positive
YHR042W	NCP1	Negative	Negative	Negative	Negative
YNL183C	NPR1	Negative	Negative	Negative	Negative
YMR231W	PEP5	Negative	Negative	Negative	Positive
YPL112C	PEX25	Negative	Negative	Negative	Positive
YDL090C	RAM1	Negative	Positive	Positive	Negative
YNL098C	RAS2	Negative	Negative	Negative	Positive
YCR036W	RBK1	Negative	Negative	ND	ND
YKL038W	RGT1	Negative	Negative	Negative	Positive
YIL118W	RHO3	Negative	Negative	Negative	Negative
YHL027W	RIM101	Negative	Negative	Negative	Negative
YGL045W	RIM8	Negative	Negative	Negative	Negative
YPL002C	SNF8	Negative	Negative	Negative	Negative
YDR011W	SNQ2	Negative	Positive	Positive	Positive
YML055W	SPC2	Negative	Negative	Negative	Negative
YDR292C	SRP101	Negative	Negative	Negative	Negative
YKL072W	STB6	Negative	Negative	Positive	Positive
YOR027W	STI1	Negative	Negative	Negative	Positive
YCL008C	STP22	Negative	Positive	Negative	Negative
YIL047C	SYG1	Positive	Positive	Positive	Positive
YBR083W	TEC1	Negative	Negative	Negative	Negative
YPR133W-A	TOM5	Negative	Negative	Positive	Negative
YNL121C	TOM70	Negative	Negative	Negative	Negative
YKL166C	TPK3	Negative	Positive	Negative	Positive
YBR105C	VID24	Negative	Negative	Negative	Negative
YGR106C	VOA1	Negative	Positive	Positive	Positive
YMR077C	VPS20	Negative	Negative	Negative	Negative
YJR102C	VPS25	Negative	Positive	Negative	Negative
YLR417W	VPS36	Negative	Negative	Negative	Negative
YPL019C	VTC3	Negative	Negative	Negative	Negative
YAL004W	YAL004W	Negative	Negative	Negative	Negative
YBL029C-A	YBL029C-A	Negative	Negative	Positive	Positive
YBL029W	YBL029W	Negative	Negative	Negative	Positive
YBR056W	YBR056W	Negative	Negative	ND	ND
YCR051W	YCR051W	Negative	Positive	Positive	Positive
YFL054C	YFL054C	Negative	Positive	Negative	Negative
YGR122W	YGR122W	Negative	Positive	Negative	Negative
YGR161W-C	YGR161W-C	Negative	Positive	Positive	Positive
YGR266W	YGR266W	Negative	Negative	Negative	Positive
YIL014C-A	YIL014C-A	Negative	Negative	Positive	Positive
YIR024C	YIR024C	Negative	Negative	Negative	Positive
YKL151C	YKL151C	Negative	Negative	Positive	Positive
YLR126C	YLR126C	Negative	Negative	Positive	Positive
YNL200C	YNL200C	Negative	Positive	Positive	Positive
YOL047C	YOL047C	Negative	Negative	Positive	Positive
YOL098C	YOL098C	Negative	Negative	Positive	Positive
YOR034C-A	YOR034C-A	Positive	Negative	Positive	Positive
YOR223W	YOR223W	Negative	Negative	Positive	Positive
